# Supplementary material for: Nicotinic alpha 7 receptor expression and modulation of the lung epithelial response to lipopolysaccharide
Source: PLoS One. 2017 Apr 6;12(4):e0175367. doi: 10.1371/journal.pone.0175367 (PMC5383308; doi:10.1371/journal.pone.0175367)
Supplement: S1 Table — The gene transcript average read depth for those genes exceeding 200 mean counts between lung distal epithelium samples from the α7G or α7E260A:G exposed to intranasal saline or intranasal lipopolysaccharide. Also shown are ratios between sample results as indicated. For these data all immunoglobulin and ribosomal genes were also omitted. (XLSX) [file pone.0175367.s001.xlsx]

## Sheet: Sheet1
	Average Read Depth/Sample					Ratios					Ln (2) Average Read Depth					Ln (2) Ratios
Gene	a7G		a7E260A:G			a7G	a7E260A:G	a7E260A:G/	a7E260A:G/		a7G		a7E260A:G			a7G	a7E260A:G	a7E260A:G/	a7E260A:G/
	Saline	LPS	Saline	LPS		LPS/Sal	LPS/Sal	a7G (Saline)	a7G (LPS)		Saline	LPS	Saline	LPS		LPS/Sal	LPS/Sal	a7G (Saline)	a7G (LPS)
0610009D07Rik	370	407	385	465		1.1	1.20779	1.04054	1.14251		5.9135	6.00881	5.95324	6.14204		0.0953102	0.188794	0.0397403	0.133224
0610009O20Rik	195	477	204	448		2.44615	2.19608	1.04615	0.939203		5.273	6.16752	5.31812	6.10479		0.894517	0.786673	0.0451204	-0.0627233
0610010K14Rik	204	317	224	423		1.55392	1.88839	1.09804	1.33438		5.31812	5.7589	5.41165	6.04737		0.440782	0.635726	0.0935261	0.28847
0610031J06Rik	775	1168	1034	1499		1.5071	1.44971	1.33419	1.28339		6.65286	7.06305	6.94119	7.31255		0.410185	0.371363	0.288327	0.249505
1100001G20Rik	40	461	157	527		11.525	3.35669	3.925	1.14317		3.68888	6.1334	5.05625	6.2672		2.44452	1.21095	1.36737	0.133803
1110004F10Rik	337	414	338	520		1.22849	1.53846	1.00297	1.25604		5.82008	6.02587	5.82305	6.25383		0.205783	0.430783	0.00296297	0.227963
1110007C09Rik	267	467	303	623		1.74906	2.05611	1.13483	1.33405		5.58725	6.14633	5.71373	6.43455		0.559081	0.720814	0.126484	0.288217
1110008F13Rik	169	330	268	439		1.95266	1.63806	1.5858	1.3303		5.1299	5.79909	5.59099	6.0845		0.669194	0.493512	0.461088	0.285407
1110018G07Rik	287	534	281	347		1.86063	1.23488	0.979094	0.649813		5.65948	6.2804	5.63835	5.84932		0.620914	0.21097	-0.0211275	-0.431071
1110037F02Rik	785	1262	851	1197		1.60764	1.40658	1.08408	0.948494		6.66568	7.14045	6.74641	7.08757		0.474769	0.341162	0.0807284	-0.0528793
1110057K04Rik	183	227	164	258		1.24044	1.57317	0.896175	1.13656		5.20949	5.42495	5.09987	5.55296		0.215464	0.453093	-0.10962	0.12801
1200014J11Rik	246	356	227	248		1.44715	1.09251	0.922764	0.696629		5.50533	5.87493	5.42495	5.51343		0.369599	0.0884787	-0.0803815	-0.361502
1300018J18Rik	174	209	172	300		1.20115	1.74419	0.988506	1.43541		5.15906	5.34233	5.14749	5.70378		0.183279	0.556288	-0.0115608	0.361448
1500012F01Rik	203	358	167	394		1.76355	2.35928	0.82266	1.10056		5.31321	5.88053	5.11799	5.97635		0.567327	0.858357	-0.195212	0.0958179
1500032L24Rik	235	349	248	441		1.48511	1.77823	1.05532	1.26361		5.45959	5.85507	5.51343	6.08904		0.395486	0.575616	0.0538432	0.233973
1600029D21Rik	1706	2033	3617	3552		1.19168	0.982029	2.12016	1.74717		7.44191	7.61727	8.1934	8.17527		0.175361	-0.0181341	0.751494	0.557998
1700017B05Rik	472	621	593	712		1.31568	1.20067	1.25636	1.14654		6.15698	6.43133	6.38519	6.56808		0.274352	0.182884	0.228215	0.136747
1700021K19Rik	319	206	279	405		0.645768	1.45161	0.874608	1.96602		5.76519	5.32788	5.63121	6.00389		-0.437315	0.372675	-0.133979	0.676011
1810011O10Rik	111	643	130	409		5.79279	3.14615	1.17117	0.636081		4.70953	6.46614	4.86753	6.01372		1.75661	1.14618	0.158004	-0.45243
1810013L24Rik	301	370	320	544		1.22924	1.7	1.06312	1.47027		5.70711	5.9135	5.76832	6.29895		0.206393	0.530628	0.0612107	0.385446
1810033B17Rik	709	1212	1457	2127		1.70945	1.45985	2.05501	1.75495		6.56386	7.10003	7.28413	7.66247		0.536172	0.378333	0.720279	0.562441
2010107E04Rik	211	230	227	250		1.09005	1.10132	1.07583	1.08696		5.35186	5.43808	5.42495	5.52146		0.0862212	0.0965109	0.0730919	0.0833816
2210016F16Rik	195	319	225	390		1.6359	1.73333	1.15385	1.22257		5.273	5.76519	5.4161	5.96615		0.492192	0.550046	0.143101	0.200956
2210018M11Rik	481	721	491	771		1.49896	1.57026	1.02079	1.06935		6.17587	6.58064	6.19644	6.64769		0.404772	0.451244	0.0205769	0.0670492
2310008H04Rik	184	368	241	451		2	1.87137	1.30978	1.22554		5.21494	5.90808	5.4848	6.11147		0.693147	0.62667	0.269861	0.203384
2310035C23Rik	412	594	385	662		1.44175	1.71948	0.934466	1.11448		6.02102	6.38688	5.95324	6.49527		0.365856	0.542022	-0.06778	0.108386
2310036O22Rik	437	699	480	833		1.59954	1.73542	1.0984	1.1917		6.07993	6.54965	6.17379	6.72503		0.469718	0.551248	0.0938529	0.175383
2310067B10Rik	409	764	564	838		1.86797	1.48582	1.37897	1.09686		6.01372	6.63857	6.33505	6.73102		0.624853	0.395964	0.321339	0.0924503
2410015M20Rik	236	363	231	306		1.53814	1.32468	0.978814	0.842975		5.46383	5.8944	5.44242	5.72359		0.430571	0.281167	-0.0214141	-0.170818
2410016O06Rik	104	284	119	313		2.73077	2.63025	1.14423	1.10211		4.64439	5.64897	4.77912	5.7462		1.00458	0.96708	0.134733	0.097229
2410076I21Rik	429	31	259	271		0.0722611	1.04633	0.60373	8.74194		6.06146	3.43399	5.55683	5.60212		-2.62747	0.0452908	-0.504629	2.16813
2410089E03Rik	238	372	307	450		1.56303	1.4658	1.28992	1.20968		5.47227	5.91889	5.72685	6.10925		0.446623	0.3824	0.254577	0.190354
2510003E04Rik	208	349	239	477		1.67788	1.99582	1.14904	1.36676		5.33754	5.85507	5.47646	6.16752		0.517534	0.691053	0.138925	0.312445
2510039O18Rik	426	587	477	658		1.37793	1.37945	1.11972	1.12095		6.05444	6.37502	6.16752	6.4892		0.320585	0.321688	0.113077	0.11418
2610301G19Rik	343	529	396	624		1.54227	1.57576	1.15452	1.17958		5.83773	6.27099	5.98141	6.43615		0.433258	0.454736	0.143684	0.165162
2610507B11Rik	1642	2785	1925	2908		1.6961	1.51065	1.17235	1.04417		7.40367	7.932	7.56268	7.97522		0.528333	0.41254	0.159011	0.0432177
2700029M09Rik	183	253	184	312		1.38251	1.69565	1.00546	1.2332		5.20949	5.53339	5.21494	5.743		0.323903	0.528067	0.0054496	0.209614
2700050L05Rik	198	395	256	321		1.99495	1.25391	1.29293	0.812658		5.28827	5.97889	5.54518	5.77144		0.690619	0.226264	0.25691	-0.207445
2700060E02Rik	423	623	506	755		1.47281	1.49209	1.19622	1.21188		6.04737	6.43455	6.22654	6.62672		0.387174	0.400181	0.179164	0.192171
2810403A07Rik	429	785	442	726		1.82984	1.64253	1.0303	0.924841		6.06146	6.66568	6.09131	6.58755		0.604227	0.49624	0.029853	-0.0781337
2810407C02Rik	360	686	378	482		1.90556	1.27513	1.05	0.702624		5.8861	6.53088	5.93489	6.17794		0.644774	0.24305	0.0487902	-0.352934
2810428I15Rik	161	208	187	253		1.29193	1.35294	1.16149	1.21635		5.0814	5.33754	5.23111	5.53339		0.256134	0.302281	0.149704	0.195851
2810474O19Rik	903	3031	1184	2134		3.35659	1.80236	1.31118	0.704058		6.80572	8.01665	7.07665	7.66575		1.21093	0.5891	0.270931	-0.350894
3110002H16Rik	583	947	689	1232		1.62436	1.7881	1.18182	1.30095		6.36819	6.8533	6.53524	7.11639		0.485112	0.581153	0.167054	0.263095
4632428N05Rik	753	1179	951	1442		1.56574	1.5163	1.26295	1.22307		6.62407	7.07242	6.85751	7.27379		0.448357	0.416272	0.233449	0.201364
4833420G17Rik	420	756	505	1040		1.8	2.05941	1.20238	1.37566		6.04025	6.62804	6.22456	6.94698		0.587787	0.722418	0.184304	0.318935
4833439L19Rik	252	458	311	675		1.81746	2.17042	1.23413	1.4738		5.52943	6.12687	5.73979	6.51471		0.59744	0.77492	0.210364	0.387844
4922501C03Rik	169	277	180	280		1.63905	1.55556	1.06509	1.01083		5.1299	5.62402	5.19296	5.63479		0.494119	0.441833	0.0630581	0.0107721
4930402H24Rik	185	485	296	485		2.62162	1.63851	1.6	1		5.22036	6.18415	5.69036	6.18415		0.963793	0.493789	0.470004	0
4930503L19Rik	146	285	201	440		1.95205	2.18905	1.37671	1.54386		4.98361	5.65249	5.3033	6.08677		0.668883	0.78347	0.319698	0.434286
4930506M07Rik	407	581	823	865		1.42752	1.05103	2.02211	1.48881		6.00881	6.36475	6.71296	6.76273		0.355938	0.0497733	0.704143	0.397979
4931406P16Rik	547	1704	628	1899		3.11517	3.02389	1.14808	1.11444		6.30445	7.44073	6.44254	7.54908		1.13628	1.10654	0.138091	0.108349
4932438A13Rik	1237	2271	1423	2777		1.83589	1.95151	1.15036	1.22281		7.12044	7.72798	7.26052	7.92913		0.607531	0.668604	0.140078	0.201151
4933426M11Rik	219	589	212	459		2.6895	2.16509	0.968037	0.779287		5.38907	6.37843	5.35659	6.12905		0.989354	0.772464	-0.0324855	-0.249376
4933434E20Rik	178	245	217	338		1.3764	1.5576	1.2191	1.37959		5.18178	5.50126	5.3799	5.82305		0.319475	0.443149	0.198114	0.321788
5031439G07Rik	293	306	364	412		1.04437	1.13187	1.24232	1.34641		5.68017	5.72359	5.89715	6.02102		0.0434125	0.123869	0.216981	0.297438
5830418K08Rik	316	476	371	518		1.50633	1.39623	1.17405	1.08824		5.75574	6.16542	5.9162	6.24998		0.409676	0.333773	0.16046	0.0845574
6430548M08Rik	185	652	265	626		3.52432	2.36226	1.43243	0.960123		5.22036	6.48004	5.57973	6.43935		1.25969	0.859621	0.359374	-0.0406942
8430410A17Rik	114	276	181	261		2.42105	1.44199	1.58772	0.945652		4.7362	5.6204	5.1985	5.56452		0.884202	0.366023	0.462299	-0.0558805
9030624J02Rik	614	667	764	1011		1.08632	1.3233	1.2443	1.51574		6.41999	6.50279	6.63857	6.9187		0.0827951	0.280127	0.218573	0.415905
9430020K01Rik	1552	5767	1386	5628		3.71585	4.06061	0.893041	0.975897		7.3473	8.65991	7.23418	8.63551		1.31261	1.40133	-0.113123	-0.0243979
9430023L20Rik	197	246	158	266		1.24873	1.68354	0.80203	1.0813		5.2832	5.50533	5.0626	5.5835		0.222128	0.520901	-0.220609	0.0781648
9530068E07Rik	271	315	328	525		1.16236	1.60061	1.21033	1.66667		5.60212	5.75257	5.79301	6.2634		0.150454	0.470385	0.190895	0.510826
9830001H06Rik	167	315	230	362		1.88623	1.57391	1.37725	1.14921		5.11799	5.75257	5.43808	5.89164		0.634579	0.453565	0.320085	0.139072
9930021J03Rik	249	442	254	456		1.7751	1.79528	1.02008	1.03167		5.51745	6.09131	5.53733	6.12249		0.573857	0.585159	0.0198814	0.0311829
A230046K03Rik	444	619	531	568		1.39414	1.06968	1.19595	0.917609		6.09582	6.42811	6.27476	6.34212		0.332281	0.0673594	0.178937	-0.0859839
A430078G23Rik	253	281	255	193		1.11067	0.756863	1.00791	0.686833		5.53339	5.63835	5.54126	5.26269		0.104965	-0.278573	0.00787406	-0.375664
A4galt	38	274	48	444		7.21053	9.25	1.26316	1.62044		3.63759	5.61313	3.8712	6.09582		1.97554	2.22462	0.233615	0.482696
A630001G21Rik	212	231	200	209		1.08962	1.045	0.943396	0.904762		5.35659	5.44242	5.29832	5.34233		0.0858314	0.0440169	-0.0582689	-0.100083
A630007B06Rik	244	553	297	510		2.26639	1.71717	1.21721	0.922242		5.49717	6.31536	5.69373	6.23441		0.81819	0.540679	0.196564	-0.0809473
A830080D01Rik	149	307	192	353		2.0604	1.83854	1.28859	1.14984		5.00395	5.72685	5.2575	5.86647		0.722901	0.608973	0.253549	0.13962
Aaas	253	381	287	375		1.50593	1.30662	1.13439	0.984252		5.53339	5.9428	5.65948	5.92693		0.40941	0.267444	0.126093	-0.0158733
Aacs	218	233	185	337		1.06881	1.82162	0.848624	1.44635		5.3845	5.45104	5.22036	5.82008		0.0665434	0.599727	-0.164139	0.369044
Aaed1	135	223	161	295		1.65185	1.8323	1.19259	1.32287		4.90527	5.40717	5.0814	5.68698		0.501897	0.605571	0.17613	0.279804
Aak1	173	272	218	338		1.57225	1.55046	1.26012	1.24265		5.15329	5.6058	5.3845	5.82305		0.45251	0.438551	0.231203	0.217244
Aamp	718	1033	904	1391		1.43872	1.53872	1.25905	1.34656		6.57647	6.94022	6.80683	7.23778		0.363753	0.430949	0.23036	0.297556
Aars	595	908	789	996		1.52605	1.26236	1.32605	1.09692		6.38856	6.81124	6.67077	6.90375		0.422683	0.232981	0.282205	0.0925029
Aarsd1	189	190	182	365		1.00529	2.00549	0.962963	1.92105		5.24175	5.24702	5.20401	5.8999		0.00527706	0.695891	-0.0377403	0.652873
Aatf	163	284	237	277		1.74233	1.16878	1.45399	0.975352		5.09375	5.64897	5.46806	5.62402		0.555224	0.155957	0.37431	-0.0249567
Aatk	94	315	161	344		3.35106	2.13665	1.71277	1.09206		4.54329	5.75257	5.0814	5.84064		1.20928	0.759237	0.53811	0.088069
AB124611	361	406	355	609		1.12465	1.71549	0.98338	1.5		5.88888	6.00635	5.87212	6.41182		0.117475	0.5397	-0.0167602	0.405465
Abca1	488	670	558	579		1.37295	1.03763	1.14344	0.864179		6.19032	6.50728	6.32436	6.3613		0.316962	0.0369435	0.134044	-0.145975
Abca2	955	1056	1235	1174		1.10576	0.950607	1.29319	1.11174		6.86171	6.96224	7.11883	7.06817		0.100532	-0.0506542	0.257115	0.105929
Abca3	822	1245	1033	1698		1.5146	1.64376	1.25669	1.36386		6.71174	7.12689	6.94022	7.43721		0.41515	0.496984	0.228482	0.310316
Abca7	1875	2095	1937	2306		1.11733	1.1905	1.03307	1.10072		7.53636	7.64731	7.5689	7.74327		0.110945	0.174374	0.0325317	0.0959609
Abcb1a	378	1399	382	1146		3.70106	3	1.01058	0.819157		5.93489	7.24351	5.94542	7.04403		1.30862	1.09861	0.0105264	-0.19948
Abcb7	186	286	276	187		1.53763	0.677536	1.48387	0.653846		5.22575	5.65599	5.6204	5.23111		0.430245	-0.389292	0.394654	-0.424883
Abcc1	464	543	491	731		1.17026	1.4888	1.05819	1.34622		6.13988	6.29711	6.19644	6.59441		0.157225	0.397969	0.0565596	0.297304
Abcc3	201	363	249	993		1.80597	3.98795	1.23881	2.73554		5.3033	5.8944	5.51745	6.90073		0.591098	1.38328	0.214148	1.00633
Abcc4	222	234	288	329		1.05405	1.14236	1.2973	1.40598		5.40268	5.45532	5.66296	5.79606		0.0526437	0.133097	0.260283	0.340737
Abcc5	885	1532	1707	1797		1.73107	1.05272	1.92881	1.17298		6.78559	7.33433	7.44249	7.49387		0.548742	0.0513812	0.656905	0.159545
Abcd1	507	505	567	721		0.996055	1.2716	1.11834	1.42772		6.22851	6.22456	6.34036	6.58064		-0.00395257	0.24028	0.111848	0.356081
Abcd2	375	473	863	795		1.26133	0.921205	2.30133	1.68076		5.92693	6.1591	6.76041	6.67834		0.232169	-0.0820726	0.833489	0.519247
Abcd3	228	389	261	420		1.70614	1.6092	1.14474	1.07969		5.42935	5.96358	5.56452	6.04025		0.534234	0.475734	0.135175	0.0766754
Abce1	531	640	614	625		1.20527	1.01792	1.15631	0.976562		6.27476	6.46147	6.41999	6.43775		0.186706	0.0177567	0.145233	-0.0237165
Abcf1	789	1076	945	1021		1.36375	1.08042	1.19772	0.948885		6.67077	6.98101	6.85118	6.92854		0.310239	0.0773529	0.180419	-0.0524679
Abcf2	367	541	409	532		1.47411	1.30073	1.11444	0.983364		5.90536	6.29342	6.01372	6.27664		0.388057	0.262928	0.108353	-0.0167758
Abcf3	311	496	432	630		1.59486	1.45833	1.38907	1.27016		5.73979	6.20658	6.06843	6.44572		0.466783	0.377294	0.328633	0.239144
Abcg1	2296	1944	4227	3436		0.84669	0.81287	1.84103	1.76749		7.73892	7.5725	8.34925	8.14206		-0.166421	-0.207185	0.610324	0.56956
Abcg2	204	1253	255	1284		6.14216	5.03529	1.25	1.02474		5.31812	7.1333	5.54126	7.15774		1.81518	1.61647	0.223144	0.0244395
Abhd11	161	166	185	308		1.03106	1.66486	1.14907	1.85542		5.0814	5.11199	5.22036	5.7301		0.0305834	0.509744	0.138951	0.618112
Abhd12	1202	1165	1955	2217		0.969218	1.13402	1.62646	1.903		7.09174	7.06048	7.57815	7.70391		-0.0312657	0.125765	0.486403	0.643434
Abhd16a	430	1026	601	1207		2.38605	2.00832	1.39767	1.17641		6.06379	6.93342	6.39859	7.09589		0.869638	0.697298	0.33481	0.16247
Abhd2	252	642	277	488		2.54762	1.76173	1.09921	0.760125		5.52943	6.46459	5.62402	6.19032		0.935159	0.566298	0.0945884	-0.274273
Abhd4	197	329	204	458		1.67005	2.2451	1.03553	1.3921		5.2832	5.79606	5.31812	6.12687		0.512854	0.808749	0.0349163	0.330811
Abhd5	292	552	510	814		1.89041	1.59608	1.74658	1.47464		5.67675	6.31355	6.23441	6.70196		0.636794	0.46755	0.557657	0.388412
Abi1	941	1439	1098	1727		1.52922	1.57286	1.16684	1.20014		6.84694	7.2717	7.00125	7.45414		0.424761	0.452895	0.154302	0.182437
Abi3	450	756	380	732		1.68	1.92632	0.844444	0.968254		6.10925	6.62804	5.94017	6.59578		0.518794	0.655609	-0.169076	-0.0322609
Abi3bp	181	571	368	794		3.1547	2.15761	2.03315	1.39054		5.1985	6.34739	5.90808	6.67708		1.14889	0.769001	0.709586	0.329694
Abl1	447	616	471	619		1.37808	1.31423	1.05369	1.00487		6.10256	6.42325	6.15486	6.42811		0.320688	0.273247	0.0522995	0.00485831
Abl2	176	318	181	241		1.80682	1.33149	1.02841	0.757862		5.17048	5.76205	5.1985	5.4848		0.591567	0.2863	0.028013	-0.277254
Ablim1	609	1187	579	884		1.9491	1.52677	0.950739	0.744735		6.41182	7.07918	6.3613	6.78446		0.667366	0.423155	-0.0505158	-0.294727
Abr	1082	1681	1397	1627		1.5536	1.16464	1.29113	0.967876		6.98657	7.42714	7.24208	7.39449		0.440578	0.152411	0.255516	-0.032651
Abracl	340	439	435	515		1.29118	1.18391	1.27941	1.17312		5.82895	6.0845	6.07535	6.24417		0.255554	0.168821	0.2464	0.159667
Abtb1	413	778	300	888		1.88378	2.96	0.726392	1.14139		6.02345	6.65673	5.70378	6.78897		0.633279	1.08519	-0.319665	0.132245
Abtb2	126	480	138	334		3.80952	2.42029	1.09524	0.695833		4.83628	6.17379	4.92725	5.81114		1.3375	0.883887	0.0909718	-0.362645
Acaa1a	383	460	492	619		1.20104	1.25813	1.2846	1.34565		5.94803	6.13123	6.19848	6.42811		0.183192	0.229627	0.250444	0.296879
Acaa1b	96	395	263	537		4.11458	2.04183	2.73958	1.35949		4.56435	5.97889	5.57215	6.286		1.41454	0.713844	1.00781	0.307112
Acaa2	289	477	392	703		1.65052	1.79337	1.3564	1.47379		5.66643	6.16752	5.97126	6.55536		0.50109	0.584095	0.304835	0.38784
Acaca	301	327	443	420		1.08638	0.948081	1.47176	1.2844		5.70711	5.78996	6.09357	6.04025		0.0828499	-0.0533151	0.38646	0.250295
Acacb	82	370	99	547		4.5122	5.52525	1.20732	1.47838		4.40672	5.9135	4.59512	6.30445		1.50678	1.70933	0.188401	0.390946
Acad9	151	243	199	346		1.60927	1.73869	1.31788	1.42387		5.01728	5.49306	5.2933	5.84644		0.475782	0.553134	0.276025	0.353377
Acadl	649	1396	663	1488		2.151	2.24434	1.02157	1.0659		6.47543	7.24137	6.49677	7.30519		0.765934	0.808413	0.0213423	0.0638219
Acadm	443	615	549	736		1.38826	1.34062	1.23928	1.19675		6.09357	6.42162	6.3081	6.60123		0.328052	0.293132	0.214529	0.179608
Acads	225	256	284	288		1.13778	1.01408	1.26222	1.125		5.4161	5.54518	5.64897	5.66296		0.129077	0.0139862	0.232874	0.117783
Acadsb	133	408	219	502		3.06767	2.29224	1.64662	1.23039		4.89035	6.01127	5.38907	6.2186		1.12092	0.829528	0.498723	0.207333
Acadvl	551	734	689	1060		1.33212	1.53846	1.25045	1.44414		6.31173	6.59851	6.53524	6.96602		0.286774	0.430783	0.223506	0.367515
Acap1	1651	1672	1595	1450		1.01272	0.909091	0.966081	0.867225		7.40914	7.42178	7.37463	7.27932		0.0126393	-0.0953102	-0.0345074	-0.142457
Acap2	432	1079	586	1260		2.49769	2.15017	1.35648	1.16775		6.06843	6.98379	6.37332	7.13887		0.915364	0.765547	0.304894	0.155077
Acap3	233	287	278	507		1.23176	1.82374	1.19313	1.76655		5.45104	5.65948	5.62762	6.22851		0.208444	0.60089	0.176583	0.569029
Acat1	393	489	547	757		1.24427	1.38391	1.39186	1.54806		5.97381	6.19236	6.30445	6.62936		0.218553	0.324914	0.330639	0.437001
Acbd3	290	426	363	438		1.46897	1.20661	1.25172	1.02817		5.66988	6.05444	5.8944	6.08222		0.384558	0.187816	0.224522	0.0277796
Acbd5	356	523	400	510		1.4691	1.275	1.1236	0.975143		5.87493	6.25958	5.99146	6.23441		0.384651	0.242946	0.116534	-0.0251707
Acd	358	462	335	600		1.2905	1.79104	0.935754	1.2987		5.88053	6.13556	5.81413	6.39693		0.255032	0.582799	-0.0664025	0.261365
Ace	8585	43208	9779	45157		5.03296	4.61775	1.13908	1.04511		9.05777	10.6738	9.18799	10.7179		1.61601	1.52991	0.130221	0.0441196
Acer2	224	1159	210	1007		5.17411	4.79524	0.9375	0.868852		5.41165	7.05531	5.34711	6.91473		1.64367	1.56762	-0.0645385	-0.140582
Acin1	1878	2187	1931	2575		1.16454	1.33351	1.02822	1.17741		7.53796	7.69029	7.56579	7.8536		0.152323	0.287812	0.0278306	0.163319
Acly	1788	2153	2566	2468		1.20414	0.961808	1.43512	1.14631		7.48885	7.67462	7.8501	7.81116		0.185765	-0.0389402	0.361251	0.136546
Aco1	424	590	639	700		1.39151	1.09546	1.50708	1.18644		6.04973	6.38012	6.4599	6.55108		0.330389	0.0911759	0.410171	0.170958
Aco2	1169	1700	1548	2310		1.45423	1.49225	1.32421	1.35882		7.0639	7.43838	7.34472	7.745		0.37448	0.400284	0.280815	0.306619
Acot7	296	347	223	266		1.1723	1.19283	0.753378	0.766571		5.69036	5.84932	5.40717	5.5835		0.158965	0.176325	-0.283188	-0.265828
Acot9	456	671	435	707		1.47149	1.62529	0.953947	1.05365		6.12249	6.50877	6.07535	6.56103		0.386276	0.485685	-0.0471468	0.0522615
Acox1	598	1076	966	1346		1.79933	1.39337	1.61538	1.25093		6.39359	6.98101	6.87316	7.20489		0.587415	0.331729	0.479573	0.223887
Acox3	469	646	669	767		1.3774	1.14649	1.42644	1.18731		6.1506	6.4708	6.50578	6.64249		0.320197	0.136703	0.355181	0.171687
Acp5	577	1564	880	996		2.71057	1.13182	1.52513	0.636829		6.35784	7.355	6.77992	6.90375		0.99716	0.123825	0.42208	-0.451255
Acsl1	345	527	407	425		1.52754	1.04423	1.17971	0.806452		5.84354	6.2672	6.00881	6.05209		0.423656	0.043276	0.165269	-0.215111
Acsl4	393	666	436	628		1.69466	1.44037	1.10941	0.942943		5.97381	6.50129	6.07764	6.44254		0.52748	0.364898	0.103833	-0.0587495
Acsl5	1358	2359	1634	1864		1.73711	1.14076	1.20324	0.790165		7.21377	7.76599	7.39879	7.53048		0.552225	0.131694	0.185018	-0.235513
Acss1	269	270	409	435		1.00372	1.06357	1.52045	1.61111		5.59471	5.59842	6.01372	6.07535		0.00371058	0.0616309	0.419004	0.476924
Acss2	229	213	208	364		0.930131	1.75	0.908297	1.70892		5.43372	5.36129	5.33754	5.89715		-0.0724298	0.559616	-0.0961839	0.535862
Actb	24029	24618	25465	27768		1.02451	1.09044	1.05976	1.12796		10.087	10.1112	10.1451	10.2316		0.0242164	0.0865793	0.0580435	0.120406
Actg1	2222	3249	2720	3840		1.4622	1.41176	1.22412	1.1819		7.70616	8.0861	7.90839	8.25323		0.37994	0.34484	0.202224	0.167125
Actl6a	253	313	312	366		1.23715	1.17308	1.2332	1.16933		5.53339	5.7462	5.743	5.90263		0.212814	0.15963	0.209614	0.15643
Actn1	1261	2401	1786	2982		1.90404	1.66965	1.41634	1.24198		7.13966	7.78364	7.48773	8.00035		0.64398	0.512616	0.348073	0.216709
Actn4	2083	4394	2419	4240		2.10946	1.75279	1.16131	0.964952		7.64156	8.388	7.79111	8.35232		0.746431	0.561209	0.149545	-0.0356767
Actr10	432	681	475	791		1.57639	1.66526	1.09954	1.16153		6.06843	6.52356	6.16331	6.6733		0.455137	0.509983	0.0948892	0.149736
Actr1a	522	769	613	874		1.47318	1.42577	1.17433	1.13654		6.25767	6.64509	6.41836	6.77308		0.387423	0.354715	0.160697	0.127989
Actr1b	352	549	451	607		1.55966	1.3459	1.28125	1.10565		5.86363	6.3081	6.11147	6.40853		0.444467	0.297061	0.247836	0.10043
Actr2	1825	2316	2286	2615		1.26904	1.14392	1.2526	1.1291		7.50934	7.7476	7.73456	7.86902		0.238262	0.134461	0.225224	0.121423
Actr3	2902	3460	3209	3480		1.19228	1.08445	1.10579	1.00578		7.97316	8.14902	8.07371	8.15479		0.175868	0.0810729	0.100559	0.0057637
Actr8	247	370	233	485		1.49798	2.08155	0.94332	1.31081		5.50939	5.9135	5.45104	6.18415		0.404115	0.73311	-0.0583499	0.270646
Acvr1b	200	439	214	412		2.195	1.92523	1.07	0.938497		5.29832	6.0845	5.36598	6.02102		0.786182	0.655047	0.0676586	-0.0634761
Acvrl1	1690	6719	1933	7886		3.97574	4.07967	1.14379	1.17369		7.43248	8.81269	7.56683	8.97284		1.38021	1.40602	0.134345	0.16015
Adam10	751	1271	989	1331		1.69241	1.3458	1.31691	1.04721		6.62141	7.14756	6.89669	7.19369		0.526154	0.296991	0.275289	0.0461265
Adam15	812	2954	1064	2612		3.63793	2.45489	1.31034	0.884225		6.6995	7.99092	6.96979	7.86787		1.29142	0.898081	0.27029	-0.123044
Adam17	773	1187	1354	1125		1.53558	0.830871	1.75162	0.947767		6.65028	7.07918	7.21082	7.02554		0.428905	-0.18528	0.560539	-0.0536461
Adam19	209	440	206	582		2.10526	2.82524	0.985646	1.32273		5.34233	6.08677	5.32788	6.36647		0.74444	1.03859	-0.0144581	0.279696
Adam8	717	2635	992	3553		3.67503	3.58165	1.38354	1.34839		6.57508	7.87664	6.89972	8.17555		1.30156	1.27582	0.324647	0.298909
Adam9	554	1117	813	1118		2.01625	1.37515	1.46751	1.0009		6.31716	7.0184	6.70073	7.0193		0.701237	0.318566	0.383566	0.000894855
Adamts1	296	2450	336	2284		8.27703	6.79762	1.13514	0.932245		5.69036	7.80384	5.81711	7.73368		2.11348	1.91657	0.126752	-0.0701597
Adamts10	891	1278	987	1514		1.43434	1.53394	1.10774	1.18466		6.79234	7.15305	6.89467	7.32251		0.360707	0.42784	0.102326	0.169459
Adamts14	808	1735	772	882		2.14728	1.14249	0.955446	0.508357		6.69456	7.45876	6.64898	6.78219		0.764201	0.133208	-0.0455775	-0.676571
Adamtsl4	90	378	139	579		4.2	4.16547	1.54444	1.53175		4.49981	5.93489	4.93447	6.3613		1.43508	1.42683	0.434664	0.426408
Adar	658	1498	556	847		2.2766	1.52338	0.844985	0.565421		6.4892	7.31189	6.32077	6.7417		0.822681	0.420932	-0.168437	-0.570185
Adck4	176	196	166	357		1.11364	2.1506	0.943182	1.82143		5.17048	5.27811	5.11199	5.87774		0.107631	0.765748	-0.0584962	0.599621
Adcy3	541	565	740	648		1.04436	0.875676	1.36784	1.1469		6.29342	6.33683	6.60665	6.47389		0.0434065	-0.132759	0.313231	0.137065
Adcy4	572	3393	702	3205		5.93182	4.56553	1.22727	0.944592		6.34914	8.12947	6.55393	8.07247		1.78033	1.51853	0.204794	-0.0570024
Adcy7	1262	992	1401	1147		0.786054	0.818701	1.11014	1.15625		7.14045	6.89972	7.24494	7.04491		-0.24073	-0.200036	0.104489	0.145182
Add1	1491	2301	1841	2917		1.54326	1.58446	1.23474	1.26771		7.3072	7.7411	7.51806	7.97831		0.433897	0.460247	0.210862	0.237212
Add3	1966	3235	1988	3737		1.64547	1.87978	1.01119	1.15518		7.58376	8.08178	7.59488	8.22604		0.498028	0.631154	0.0111281	0.144254
Adh5	410	536	512	758		1.30732	1.48047	1.24878	1.41418		6.01616	6.28413	6.23832	6.63068		0.267977	0.392359	0.222167	0.346549
Adipor1	3353	2729	2336	3480		0.813898	1.48973	0.69669	1.27519		8.11761	7.91169	7.7562	8.15479		-0.20592	0.398592	-0.361415	0.243097
Adipor2	1070	1532	1724	2333		1.43178	1.35325	1.61121	1.52285		6.97541	7.33433	7.4524	7.75491		0.358915	0.302508	0.476989	0.420581
Adk	224	207	247	294		0.924107	1.19028	1.10268	1.42029		5.41165	5.33272	5.50939	5.68358		-0.0789273	0.174191	0.0977423	0.350861
Adnp	888	1352	918	1583		1.52252	1.7244	1.03378	1.17086		6.78897	7.20934	6.8222	7.36708		0.420369	0.54488	0.0332256	0.157737
Adnp2	209	280	227	272		1.33971	1.19824	1.08612	0.971429		5.34233	5.63479	5.42495	5.6058		0.292455	0.180852	0.0826158	-0.0289875
Adora2a	240	374	203	188		1.55833	0.926108	0.845833	0.502674		5.48064	5.92426	5.31321	5.23644		0.443617	-0.076764	-0.167433	-0.687814
Adpgk	202	544	243	601		2.69307	2.47325	1.20297	1.10478		5.30827	6.29895	5.49306	6.39859		0.990682	0.905533	0.184794	0.0996457
Adprh	337	653	463	683		1.93769	1.47516	1.37389	1.04594		5.82008	6.48158	6.13773	6.52649		0.661494	0.388768	0.317644	0.0449177
Adrb2	671	1792	694	2228		2.67064	3.21037	1.03428	1.2433		6.50877	7.49109	6.54247	7.70886		0.982318	1.16639	0.0337028	0.217772
Adrbk1	2944	3056	3250	3349		1.03804	1.03046	1.10394	1.09588		7.98752	8.02486	8.08641	8.11642		0.0373377	0.0300068	0.0988858	0.0915549
Adrbk2	354	172	330	175		0.485876	0.530303	0.932203	1.01744		5.8693	5.14749	5.79909	5.16479		-0.721802	-0.634307	-0.0702043	0.0172915
Adrm1	272	358	283	420		1.31618	1.4841	1.04044	1.17318		5.6058	5.88053	5.64545	6.04025		0.274731	0.394808	0.0396448	0.159722
Adsl	233	222	238	301		0.95279	1.26471	1.02146	1.35586		5.45104	5.40268	5.47227	5.70711		-0.0483611	0.23484	0.0212322	0.304433
Adss	594	632	710	808		1.06397	1.13803	1.19529	1.27848		6.38688	6.44889	6.56526	6.69456		0.0620101	0.129297	0.178386	0.245673
Adssl1	238	154	208	238		0.647059	1.14423	0.87395	1.54545		5.47227	5.03695	5.33754	5.47227		-0.435318	0.134733	-0.134733	0.435318
Aebp1	68	174	92	1606		2.55882	17.4565	1.35294	9.22989		4.21951	5.15906	4.52179	7.3815		0.939548	2.85971	0.302281	2.22245
Aebp2	341	457	419	453		1.34018	1.08115	1.22874	0.991247		5.83188	6.12468	6.03787	6.11589		0.292801	0.0780212	0.205988	-0.00879127
Aes	1495	1720	1328	2052		1.1505	1.54518	0.888294	1.19302		7.30988	7.45008	7.19143	7.62657		0.140198	0.435141	-0.118452	0.176491
AF251705	502	316	706	497		0.629482	0.703966	1.40637	1.57278		6.2186	5.75574	6.55962	6.20859		-0.462858	-0.351025	0.341015	0.452848
Afap1	140	249	194	224		1.77857	1.15464	1.38571	0.899598		4.94164	5.51745	5.26786	5.41165		0.57581	0.143788	0.326216	-0.105807
Afap1l1	791	2675	764	3132		3.3818	4.09948	0.965866	1.17084		6.6733	7.8917	6.63857	8.04943		1.21841	1.41086	-0.0347302	0.157722
Aff1	649	1526	879	1014		2.35131	1.15358	1.35439	0.664482		6.47543	7.33041	6.77878	6.92166		0.854972	0.142873	0.303352	-0.408747
Aff3	271	517	252	903		1.90775	3.58333	0.929889	1.74662		5.60212	6.24804	5.52943	6.80572		0.645924	1.27629	-0.0726897	0.55768
Aff4	819	1258	804	1220		1.53602	1.51741	0.981685	0.969793		6.70808	7.13728	6.6896	7.10661		0.429194	0.417007	-0.0184848	-0.0306723
Afg3l1	300	333	337	385		1.11	1.14243	1.12333	1.15616		5.70378	5.80814	5.82008	5.95324		0.10436	0.13316	0.1163	0.145101
Afg3l2	433	624	494	634		1.44111	1.2834	1.14088	1.01603		6.07074	6.43615	6.20254	6.45205		0.365413	0.249513	0.131798	0.0158986
Aftph	774	1149	888	1311		1.4845	1.47635	1.14729	1.14099		6.65157	7.04665	6.78897	7.17855		0.395075	0.389574	0.1374	0.131898
Agap1	151	417	255	583		2.76159	2.28627	1.68874	1.39808		5.01728	6.03309	5.54126	6.36819		1.01581	0.826924	0.523984	0.335101
Agap2	365	275	333	342		0.753425	1.02703	0.912329	1.24364		5.8999	5.61677	5.80814	5.83481		-0.283126	0.0266682	-0.0917549	0.21804
Agap3	415	632	478	767		1.52289	1.6046	1.15181	1.21361		6.02828	6.44889	6.16961	6.64249		0.420611	0.472876	0.141332	0.193597
Ager	805	658	642	1272		0.817391	1.98131	0.797516	1.93313		6.69084	6.4892	6.46459	7.14835		-0.201637	0.683757	-0.226254	0.659141
Agfg1	410	840	515	1187		2.04878	2.30485	1.2561	1.4131		6.01616	6.7334	6.24417	7.07918		0.717245	0.835017	0.22801	0.345783
Aggf1	370	610	471	825		1.64865	1.75159	1.27297	1.35246		5.9135	6.41346	6.15486	6.71538		0.499956	0.560525	0.241355	0.301924
Agl	161	229	266	285		1.42236	1.07143	1.65217	1.24454		5.0814	5.43372	5.5835	5.65249		0.352318	0.0689929	0.502092	0.218767
Agpat1	235	250	287	384		1.06383	1.33798	1.22128	1.536		5.45959	5.52146	5.65948	5.95064		0.0618754	0.29116	0.199897	0.429182
Agpat3	404	823	374	591		2.03713	1.58021	0.925743	0.718104		6.00141	6.71296	5.92426	6.38182		0.711541	0.45756	-0.0771591	-0.33114
Agpat4	243	569	319	703		2.34156	2.20376	1.31276	1.2355		5.49306	6.34388	5.76519	6.55536		0.850819	0.790166	0.27213	0.211476
Agpat5	196	281	161	277		1.43367	1.7205	0.821429	0.985765		5.27811	5.63835	5.0814	5.62402		0.36024	0.542613	-0.19671	-0.0143372
Agpat6	252	383	309	439		1.51984	1.42071	1.22619	1.14621		5.52943	5.94803	5.73334	6.0845		0.418606	0.351158	0.203912	0.136464
Agps	373	337	492	470		0.903485	0.955285	1.31903	1.39466		5.92158	5.82008	6.19848	6.15273		-0.101495	-0.045746	0.2769	0.33265
Agrn	519	1723	519	1817		3.31985	3.50096	1	1.05456		6.2519	7.45182	6.2519	7.50494		1.19992	1.25304	0	0.0531198
Agtpbp1	340	466	443	533		1.37059	1.20316	1.30294	1.14378		5.82895	6.14419	6.09357	6.27852		0.31524	0.184952	0.264624	0.134336
Ahctf1	1100	1296	1462	1667		1.17818	1.14022	1.32909	1.28627		7.00307	7.16704	7.28756	7.41878		0.163972	0.13122	0.284495	0.251743
Ahcyl1	382	536	373	576		1.40314	1.54424	0.97644	1.07463		5.94542	6.28413	5.92158	6.35611		0.338714	0.434529	-0.0238422	0.0719735
Ahdc1	186	345	202	294		1.85484	1.45545	1.08602	0.852174		5.22575	5.84354	5.30827	5.68358		0.617798	0.375312	0.082521	-0.159965
Ahnak	8609	10695	10565	10009		1.2423	0.947373	1.2272	0.935858		9.06056	9.27753	9.2653	9.21124		0.216968	-0.054062	0.204738	-0.0662917
Ahr	332	646	341	804		1.94578	2.35777	1.02711	1.24458		5.80513	6.4708	5.83188	6.6896		0.665665	0.857717	0.0267475	0.2188
Ahsa1	814	655	826	1029		0.804668	1.24576	1.01474	1.57099		6.70196	6.48464	6.71659	6.93634		-0.217325	0.219748	0.0146344	0.451708
Ahsa2	172	209	180	257		1.21512	1.42778	1.04651	1.22967		5.14749	5.34233	5.19296	5.54908		0.19484	0.356119	0.0454624	0.206742
AI314180	913	1269	1078	1432		1.38992	1.32839	1.18072	1.12845		6.81674	7.14598	6.98286	7.26683		0.329249	0.283965	0.166127	0.120843
AI467606	217	144	244	237		0.663594	0.971311	1.12442	1.64583		5.3799	4.96981	5.49717	5.46806		-0.410084	-0.0291081	0.117271	0.498247
AI607873	789	1010	820	544		1.2801	0.663415	1.03929	0.538614		6.67077	6.91771	6.7093	6.29895		0.246939	-0.410355	0.038538	-0.618756
AI837181	131	317	156	236		2.41985	1.51282	1.19084	0.744479		4.8752	5.7589	5.04986	5.46383		0.883704	0.413976	0.174659	-0.29507
Aifm1	179	321	252	262		1.7933	1.03968	1.40782	0.816199		5.18739	5.77144	5.52943	5.56834		0.584055	0.0389154	0.342043	-0.203097
Aim1	714	1010	843	715		1.41457	0.848161	1.18067	0.707921		6.57088	6.91771	6.73697	6.57228		0.346823	-0.164684	0.166084	-0.345423
Aim2	283	291	335	305		1.02827	0.910448	1.18375	1.04811		5.64545	5.67332	5.81413	5.72031		0.0278764	-0.0938188	0.168684	0.0469885
Aimp1	260	284	295	443		1.09231	1.50169	1.13462	1.55986		5.56068	5.64897	5.68698	6.09357		0.0882926	0.406594	0.126294	0.444596
Aip	513	590	572	728		1.1501	1.27273	1.11501	1.2339		6.24028	6.38012	6.34914	6.5903		0.139847	0.241162	0.108863	0.210179
Ak2	299	315	292	279		1.05351	0.955479	0.976589	0.885714		5.70044	5.75257	5.67675	5.63121		0.0521291	-0.045542	-0.0236898	-0.121361
Ak3	211	309	229	455		1.46445	1.9869	1.08531	1.47249		5.35186	5.73334	5.43372	6.1203		0.381483	0.686575	0.0818639	0.386956
Akap10	272	412	270	406		1.51471	1.5037	0.992647	0.985437		5.6058	6.02102	5.59842	6.00635		0.415221	0.407931	-0.00738011	-0.0146702
Akap11	363	534	413	602		1.47107	1.45763	1.13774	1.12734		5.8944	6.2804	6.02345	6.40026		0.385993	0.37681	0.129045	0.119862
Akap12	542	2071	536	1828		3.82103	3.41045	0.98893	0.882665		6.29527	7.63579	6.28413	7.51098		1.34052	1.22684	-0.0111318	-0.124809
Akap13	2690	2925	3034	3047		1.08736	1.00428	1.12788	1.04171		7.8973	7.98105	8.01764	8.02191		0.0837533	0.00427562	0.120341	0.040863
Akap2	385	1679	352	1455		4.36104	4.13352	0.914286	0.866587		5.95324	7.42595	5.86363	7.28276		1.47271	1.41913	-0.0896122	-0.143192
Akap8	1057	1499	1132	1531		1.41816	1.35247	1.07096	1.02135		6.96319	7.31255	7.03174	7.33368		0.349364	0.301935	0.0685513	0.0211229
Akap8l	686	1044	752	1314		1.52187	1.74734	1.09621	1.25862		6.53088	6.95081	6.62274	7.18083		0.419937	0.558095	0.0918587	0.230016
Akap9	670	1110	792	1141		1.65672	1.44066	1.18209	1.02793		6.50728	7.01212	6.67456	7.03966		0.504838	0.365099	0.167284	0.0275451
Akirin1	181	361	184	226		1.99448	1.22826	1.01657	0.626039		5.1985	5.88888	5.21494	5.42053		0.690381	0.205599	0.0164387	-0.468343
Akirin2	174	366	214	286		2.10345	1.33645	1.22989	0.781421		5.15906	5.90263	5.36598	5.65599		0.743578	0.290016	0.206921	-0.246642
Akna	2578	3000	2507	2739		1.16369	1.09254	0.972459	0.913		7.85477	8.00637	7.82684	7.91535		0.151598	0.0885061	-0.0279271	-0.0910194
Akr1a1	3078	3770	4023	5276		1.22482	1.31146	1.30702	1.39947		8.03204	8.23483	8.29978	8.57092		0.202795	0.27114	0.267748	0.336093
Akr1b3	478	437	625	588		0.914226	0.9408	1.30753	1.34554		6.16961	6.07993	6.43775	6.37673		-0.0896775	-0.0610247	0.268141	0.296794
Akt1	1437	2080	2046	2709		1.44746	1.32405	1.4238	1.3024		7.27031	7.64012	7.62364	7.90433		0.36981	0.280693	0.353329	0.264212
Akt2	437	768	575	824		1.75744	1.43304	1.31579	1.07292		6.07993	6.64379	6.35437	6.71417		0.563857	0.3598	0.274437	0.0703808
Akt3	296	383	218	603		1.29392	2.76606	0.736486	1.57441		5.69036	5.94803	5.3845	6.40192		0.257676	1.01742	-0.305864	0.453882
Aktip	212	238	197	369		1.12264	1.8731	0.929245	1.55042		5.35659	5.47227	5.2832	5.9108		0.115684	0.627593	-0.0733825	0.438526
Alas1	905	1823	1581	2359		2.01436	1.49209	1.74696	1.29402		6.80793	7.50824	7.36581	7.76599		0.700304	0.40018	0.557878	0.257754
Alcam	320	309	489	521		0.965625	1.06544	1.52812	1.68608		5.76832	5.73334	6.19236	6.25575		-0.0349797	0.0633876	0.424041	0.522409
Aldh16a1	319	372	363	418		1.16614	1.15152	1.13793	1.12366		5.76519	5.91889	5.8944	6.03548		0.153703	0.141079	0.129212	0.116588
Aldh18a1	265	212	298	177		0.8	0.59396	1.12453	0.834906		5.57973	5.35659	5.69709	5.17615		-0.223144	-0.520944	0.117364	-0.180437
Aldh1a1	1568	631	1019	2971		0.402423	2.9156	0.649872	4.7084		7.35756	6.44731	6.92658	7.99665		-0.91025	1.07008	-0.430979	1.54935
Aldh2	4630	9715	4592	13078		2.09827	2.848	0.991793	1.34617		8.44031	9.18143	8.43207	9.47869		0.741114	1.04662	-0.00824121	0.29726
Aldh3a2	365	579	444	680		1.5863	1.53153	1.21644	1.17444		5.8999	6.3613	6.09582	6.52209		0.461405	0.426268	0.195927	0.16079
Aldh3b1	443	466	698	708		1.05192	1.01433	1.57562	1.51931		6.09357	6.14419	6.54822	6.56244		0.0506159	0.014225	0.454649	0.418258
Aldh9a1	457	457	616	585		1	0.949675	1.34792	1.28009		6.12468	6.12468	6.42325	6.37161		0	-0.0516351	0.298564	0.246928
Aldoa	4142	5759	5789	7422		1.39039	1.28209	1.39763	1.28877		8.32893	8.65852	8.66371	8.9122		0.329585	0.248489	0.334781	0.253685
Alg1	200	326	270	405		1.63	1.5	1.35	1.24233		5.29832	5.7869	5.59842	6.00389		0.48858	0.405465	0.300105	0.21699
Alg5	217	320	288	491		1.47465	1.70486	1.32719	1.53438		5.3799	5.76832	5.66296	6.19644		0.388424	0.533484	0.283063	0.428123
Alkbh5	218	354	226	439		1.62385	1.94248	1.0367	1.24011		5.3845	5.8693	5.42053	6.0845		0.484802	0.663964	0.0360399	0.215202
Alox12	1091	2801	540	2007		2.56737	3.71667	0.494959	0.71653		6.99485	7.93773	6.29157	7.6044		0.942882	1.31283	-0.703281	-0.333335
Alox15	838	472	2854	1099		0.563246	0.385074	3.40573	2.32839		6.73102	6.15698	7.95648	7.00216		-0.574039	-0.954321	1.22546	0.845177
Alox5	886	818	1338	1673		0.923251	1.25037	1.51016	2.04523		6.78672	6.70686	7.19893	7.42237		-0.0798546	0.223442	0.412214	0.715511
Alox5ap	1513	2482	2031	3688		1.64045	1.81585	1.34237	1.4859		7.32185	7.81682	7.61628	8.21284		0.49497	0.596556	0.294434	0.39602
Als2	232	340	267	294		1.46552	1.10112	1.15086	0.864706		5.44674	5.82895	5.58725	5.68358		0.382208	0.0963311	0.140511	-0.145366
Als2cl	265	1169	395	1142		4.41132	2.89114	1.49057	0.976903		5.57973	7.0639	5.97889	7.04054		1.48417	1.06165	0.399156	-0.0233676
Alyref	215	297	244	269		1.3814	1.10246	1.13488	0.905724		5.37064	5.69373	5.49717	5.59471		0.323094	0.0975432	0.12653	-0.0990208
Ambra1	435	576	467	528		1.32414	1.13062	1.07356	0.916667		6.07535	6.35611	6.14633	6.2691		0.280762	0.122767	0.0709832	-0.0870114
Amdhd2	154	245	246	322		1.59091	1.30894	1.5974	1.31429		5.03695	5.50126	5.50533	5.77455		0.464306	0.26922	0.468379	0.273293
Amfr	781	1007	888	1135		1.28937	1.27815	1.137	1.12711		6.66058	6.91473	6.78897	7.03439		0.254156	0.245416	0.128397	0.119657
Amigo2	99	631	130	861		6.37374	6.62308	1.31313	1.3645		4.59512	6.44731	4.86753	6.75809		1.85219	1.89056	0.272415	0.310789
Amotl1	147	436	134	410		2.96599	3.0597	0.911565	0.940367		4.99043	6.07764	4.89784	6.01616		1.08721	1.11832	-0.0925928	-0.0614851
Amotl2	247	1145	211	1052		4.63563	4.98578	0.854251	0.918777		5.50939	7.04316	5.35186	6.95845		1.53377	1.60659	-0.15753	-0.0847115
Ampd2	302	381	333	391		1.26159	1.17417	1.10265	1.02625		5.71043	5.9428	5.80814	5.96871		0.232372	0.160565	0.0977155	0.0259082
Ampd3	276	1036	405	1218		3.75362	3.00741	1.46739	1.17568		5.6204	6.94312	6.00389	7.10497		1.32272	1.10108	0.383486	0.161843
Amz1	379	223	561	496		0.588391	0.884135	1.48021	2.22422		5.93754	5.40717	6.32972	6.20658		-0.530364	-0.123145	0.392185	0.799404
Amz2	145	267	199	203		1.84138	1.0201	1.37241	0.7603		4.97673	5.58725	5.2933	5.31321		0.610515	0.0199012	0.316571	-0.274043
Anapc1	853	1325	880	1566		1.55334	1.77955	1.03165	1.18189		6.74876	7.18917	6.77992	7.35628		0.440408	0.576358	0.0311624	0.167112
Anapc2	745	1132	910	1384		1.51946	1.52088	1.22148	1.22261		6.61338	7.03174	6.81344	7.23273		0.418357	0.419289	0.20006	0.200992
Anapc4	426	790	471	900		1.85446	1.91083	1.10563	1.13924		6.05444	6.67203	6.15486	6.80239		0.617594	0.647537	0.100419	0.130362
Anapc5	1660	2524	1653	2889		1.52048	1.74773	0.995783	1.14461		7.41457	7.8336	7.41035	7.96867		0.419027	0.558319	-0.00422578	0.135065
Anapc7	219	459	281	409		2.09589	1.45552	1.28311	0.891068		5.38907	6.12905	5.63835	6.01372		0.739978	0.37536	0.249283	-0.115335
Angel2	280	536	321	555		1.91429	1.72897	1.14643	1.03545		5.63479	6.28413	5.77144	6.31897		0.649345	0.547527	0.136652	0.034834
Angptl4	166	588	288	576		3.54217	2	1.73494	0.979592		5.11199	6.37673	5.66296	6.35611		1.26474	0.693147	0.550973	-0.0206193
Ankfy1	509	803	571	772		1.5776	1.35201	1.12181	0.961395		6.23245	6.68835	6.34739	6.64898		0.455907	0.301595	0.114941	-0.0393702
Ankhd1	1223	1925	1549	2093		1.574	1.35119	1.26656	1.08727		7.10906	7.56268	7.34536	7.64635		0.453619	0.300989	0.236303	0.0836725
Ankib1	342	618	389	538		1.80702	1.38303	1.13743	0.87055		5.83481	6.42649	5.96358	6.28786		0.591678	0.324279	0.128769	-0.13863
Ankle2	358	535	458	537		1.49441	1.17249	1.27933	1.00374		5.88053	6.28227	6.12687	6.286		0.401734	0.159129	0.246336	0.00373135
Ankrd10	209	244	240	320		1.16746	1.33333	1.14833	1.31148		5.34233	5.49717	5.48064	5.76832		0.154834	0.287682	0.138305	0.271153
Ankrd11	2252	3606	2608	3637		1.60124	1.39456	1.15808	1.0086		7.71957	8.19035	7.86634	8.19891		0.47078	0.332576	0.146765	0.00856004
Ankrd12	428	733	529	1033		1.71262	1.95274	1.23598	1.40928		6.05912	6.59715	6.27099	6.94022		0.538023	0.669234	0.211865	0.343077
Ankrd13a	1322	2952	1571	2553		2.23298	1.62508	1.18835	0.864837		7.1869	7.99024	7.35947	7.84502		0.803337	0.485557	0.172567	-0.145214
Ankrd13c	316	477	361	406		1.50949	1.12465	1.14241	0.851153		5.75574	6.16752	5.88888	6.00635		0.411774	0.117475	0.133136	-0.161163
Ankrd17	1107	1630	1261	1568		1.47245	1.24346	1.13911	0.961963		7.00941	7.39634	7.13966	7.35756		0.386926	0.217896	0.130251	-0.0387791
Ankrd27	263	398	313	431		1.51331	1.377	1.19011	1.08291		5.57215	5.98645	5.7462	6.06611		0.414298	0.319905	0.174049	0.0796561
Ankrd28	169	439	186	286		2.59763	1.53763	1.10059	0.651481		5.1299	6.0845	5.22575	5.65599		0.954601	0.430245	0.095848	-0.428508
Ankrd33b	96	272	134	406		2.83333	3.02985	1.39583	1.49265		4.56435	5.6058	4.89784	6.00635		1.04145	1.10851	0.333492	0.400551
Ankrd40	458	708	507	933		1.54585	1.84024	1.10699	1.3178		6.12687	6.56244	6.22851	6.83841		0.435575	0.609894	0.101642	0.275961
Ankrd44	919	1200	968	1322		1.30577	1.3657	1.05332	1.10167		6.82329	7.09008	6.87523	7.1869		0.266791	0.311669	0.051946	0.0968242
Ankrd52	240	320	321	389		1.33333	1.21184	1.3375	1.21562		5.48064	5.76832	5.77144	5.96358		0.287682	0.192138	0.290802	0.195258
Anks1	376	635	441	822		1.68883	1.86395	1.17287	1.29449		5.92959	6.45362	6.08904	6.71174		0.524036	0.622696	0.159456	0.258115
Anks3	229	270	264	425		1.17904	1.60985	1.15284	1.57407		5.43372	5.59842	5.57595	6.05209		0.1647	0.47614	0.142227	0.453667
Ankzf1	210	307	234	411		1.4619	1.75641	1.11429	1.33876		5.34711	5.72685	5.45532	6.01859		0.37974	0.563272	0.108214	0.291745
Ano10	174	339	228	403		1.94828	1.76754	1.31034	1.18879		5.15906	5.826	5.42935	5.99894		0.666945	0.569591	0.27029	0.172936
Ano6	712	1399	1057	1580		1.96489	1.4948	1.48455	1.12938		6.56808	7.24351	6.96319	7.36518		0.675435	0.40199	0.395112	0.121667
Ano8	217	296	250	326		1.36406	1.304	1.15207	1.10135		5.3799	5.69036	5.52146	5.7869		0.310462	0.265436	0.141564	0.0965379
Anp32a	1554	1900	1621	2276		1.22265	1.40407	1.04311	1.19789		7.34859	7.54961	7.3908	7.73017		0.201022	0.339376	0.042211	0.180566
Anp32b	962	1090	1089	1171		1.13306	1.0753	1.13202	1.07431		6.86901	6.99393	6.99302	7.06561		0.124919	0.0725982	0.124001	0.0716804
Anp32e	459	681	471	694		1.48366	1.47346	1.02614	1.01909		6.12905	6.52356	6.15486	6.54247		0.394512	0.387614	0.0258079	0.0189097
Anpep	144	450	150	271		3.125	1.80667	1.04167	0.602222		4.96981	6.10925	5.01064	5.60212		1.13943	0.591484	0.040822	-0.507129
Antxr2	269	747	384	624		2.77695	1.625	1.42751	0.835341		5.59471	6.61607	5.95064	6.43615		1.02135	0.485508	0.355931	-0.179915
Anxa1	2471	3191	3324	6698		1.29138	2.01504	1.3452	2.09903		7.81238	8.06809	8.10892	8.80956		0.255711	0.70064	0.296546	0.741475
Anxa11	1067	1899	1490	2781		1.77976	1.86644	1.39644	1.46445		6.97261	7.54908	7.30653	7.93057		0.576476	0.624034	0.333925	0.381483
Anxa2	5995	8011	8279	10318		1.33628	1.24629	1.38098	1.28798		8.69868	8.98857	9.02148	9.24165		0.28989	0.220168	0.322796	0.253074
Anxa3	787	1895	879	2755		2.40788	3.13424	1.1169	1.45383		6.66823	7.54697	6.77878	7.92117		0.878746	1.14239	0.110557	0.374199
Anxa4	607	760	1318	1337		1.25206	1.01442	2.17133	1.75921		6.40853	6.63332	7.18387	7.19818		0.22479	0.0143129	0.775342	0.564865
Anxa5	2427	2527	3720	3836		1.0412	1.03118	1.53276	1.51801		7.79441	7.83479	8.22148	8.25219		0.0403769	0.0307065	0.427068	0.417397
Anxa6	2750	3726	3100	3164		1.35491	1.02065	1.12727	0.849168		7.91936	8.22309	8.03916	8.05959		0.303734	0.0204349	0.119801	-0.163498
Anxa7	817	1438	973	1572		1.7601	1.61562	1.19094	1.09318		6.70564	7.27101	6.88038	7.3601		0.565369	0.47972	0.174745	0.0890954
Ap1b1	582	613	659	778		1.05326	1.18058	1.1323	1.26917		6.36647	6.41836	6.49072	6.65673		0.0518945	0.166003	0.124253	0.238362
Ap1g1	479	739	688	828		1.5428	1.20349	1.43633	1.12043		6.1717	6.6053	6.53379	6.71901		0.433597	0.185224	0.362088	0.113715
Ap1g2	519	440	506	594		0.847784	1.17391	0.974952	1.35		6.2519	6.08677	6.22654	6.38688		-0.165129	0.160343	-0.0253672	0.300105
Ap1m1	536	598	613	729		1.11567	1.18923	1.14366	1.21906		6.28413	6.39359	6.41836	6.59167		0.109457	0.173309	0.134231	0.198083
Ap1s2	194	422	234	461		2.17526	1.97009	1.20619	1.09242		5.26786	6.04501	5.45532	6.1334		0.777147	0.678077	0.187463	0.0883927
Ap2a1	592	819	737	1095		1.38345	1.48575	1.24493	1.337		6.38351	6.70808	6.60259	6.99851		0.324577	0.395922	0.219081	0.290426
Ap2a2	742	851	894	1353		1.1469	1.51342	1.20485	1.58989		6.60935	6.74641	6.79571	7.21008		0.137063	0.414374	0.186357	0.463667
Ap2b1	816	1004	995	1133		1.23039	1.13869	1.21936	1.12849		6.70441	6.91175	6.90274	7.03262		0.207333	0.129882	0.198328	0.120877
Ap2m1	655	987	786	1150		1.50687	1.4631	1.2	1.16515		6.48464	6.89467	6.66696	7.04752		0.410035	0.38056	0.182322	0.152847
Ap2s1	396	597	521	595		1.50758	1.14203	1.31566	0.99665		5.98141	6.39192	6.25575	6.38856		0.410503	0.132811	0.274336	-0.00335571
Ap3b1	747	1003	1006	1294		1.3427	1.28628	1.34672	1.29013		6.61607	6.91075	6.91374	7.16549		0.294686	0.251756	0.297672	0.254743
Ap3d1	1129	1680	1400	1961		1.48804	1.40071	1.24004	1.16726		7.02909	7.42655	7.24423	7.58121		0.397462	0.336982	0.21514	0.154661
Ap3m1	269	329	372	341		1.22305	0.916667	1.3829	1.03647		5.59471	5.79606	5.91889	5.83188		0.201346	-0.0870114	0.324182	0.0358247
Ap3s1	150	288	247	389		1.92	1.5749	1.64667	1.35069		5.01064	5.66296	5.50939	5.96358		0.652325	0.454191	0.498753	0.300619
Ap4b1	192	402	225	334		2.09375	1.48444	1.17188	0.830846		5.2575	5.99645	5.4161	5.81114		0.738957	0.395041	0.158605	-0.185311
Ap4e1	186	322	162	385		1.73118	2.37654	0.870968	1.19565		5.22575	5.77455	5.0876	5.95324		0.548805	0.865647	-0.13815	0.178692
Ap5z1	231	187	214	299		0.809524	1.3972	0.926407	1.59893		5.44242	5.23111	5.36598	5.70044		-0.211309	0.334468	-0.0764417	0.469335
Apaf1	491	729	483	652		1.48473	1.3499	0.983707	0.894376		6.19644	6.59167	6.18002	6.48004		0.39523	0.300028	-0.0164275	-0.111629
Apba3	136	259	159	273		1.90441	1.71698	1.16912	1.05405		4.91265	5.55683	5.0689	5.60947		0.644173	0.540568	0.156249	0.0526437
Apbb1ip	1883	2307	2654	2581		1.22517	0.972494	1.40945	1.11877		7.54062	7.7437	7.88382	7.85593		0.203082	-0.027891	0.343202	0.112229
Apc	996	1480	1072	1664		1.48594	1.55224	1.07631	1.12432		6.90375	7.2998	6.97728	7.41698		0.39605	0.439698	0.0735341	0.117182
Apeh	399	507	521	708		1.27068	1.35893	1.30576	1.39645		5.98896	6.22851	6.25575	6.56244		0.23955	0.306694	0.266789	0.333933
Apex1	170	235	254	293		1.38235	1.15354	1.49412	1.24681		5.1358	5.45959	5.53733	5.68017		0.323787	0.142838	0.401536	0.220587
Aph1a	202	298	155	258		1.47525	1.66452	0.767327	0.865772		5.30827	5.69709	5.04343	5.55296		0.388826	0.509534	-0.264843	-0.144134
Api5	624	660	755	903		1.05769	1.19603	1.20994	1.36818		6.43615	6.49224	6.62672	6.80572		0.0560895	0.179005	0.190567	0.313483
Aplp2	2650	4928	3540	5926		1.85962	1.67401	1.33585	1.20252		7.88231	8.50269	8.17188	8.6871		0.620374	0.515223	0.289567	0.184416
Apmap	185	338	189	273		1.82703	1.44444	1.02162	0.807692		5.22036	5.82305	5.24175	5.60947		0.60269	0.367725	0.0213912	-0.213574
Apoa1bp	280	290	258	387		1.03571	1.5	0.921429	1.33448		5.63479	5.66988	5.55296	5.95842		0.0350913	0.405465	-0.08183	0.288544
Apobec3	582	1181	397	729		2.02921	1.83627	0.682131	0.617273		6.36647	7.07412	5.98394	6.59167		0.707646	0.607737	-0.382534	-0.482443
Apobr	950	1316	1076	1523		1.38526	1.41543	1.13263	1.15729		6.85646	7.18235	6.98101	7.32844		0.32589	0.347432	0.124544	0.146085
Apoe	2287	1272	1839	2189		0.556187	1.19032	0.80411	1.72091		7.735	7.14835	7.51698	7.6912		-0.58665	0.174223	-0.218019	0.542854
App	5549	11842	8586	16840		2.13408	1.96133	1.54731	1.42206		8.62137	9.37941	9.05789	9.73151		0.758035	0.673624	0.436515	0.352104
Appbp2	307	471	304	439		1.5342	1.44408	0.990228	0.932059		5.72685	6.15486	5.71703	6.0845		0.42801	0.367472	-0.00982005	-0.0703587
Appl1	294	427	371	516		1.45238	1.39084	1.2619	1.20843		5.68358	6.05678	5.9162	6.24611		0.373204	0.329905	0.232622	0.189323
Appl2	316	493	487	755		1.56013	1.55031	1.54114	1.53144		5.75574	6.20051	6.18826	6.62672		0.444767	0.438454	0.432522	0.426209
Aprt	444	423	619	652		0.952703	1.05331	1.39414	1.54137		6.09582	6.04737	6.42811	6.48004		-0.0484524	0.0519393	0.332281	0.432672
Aqp1	988	3361	1197	4496		3.40182	3.75606	1.21154	1.3377		6.89568	8.11999	7.08757	8.41094		1.22431	1.32337	0.191891	0.29095
Aqr	824	1156	1074	1292		1.40291	1.20298	1.3034	1.11765		6.71417	7.05272	6.97915	7.16395		0.338551	0.184801	0.264975	0.111226
Araf	419	647	514	830		1.54415	1.61479	1.22673	1.28284		6.03787	6.47235	6.24222	6.72143		0.434475	0.479202	0.204352	0.249079
Arap1	1487	1584	1417	1980		1.06523	1.39732	0.952925	1.25		7.30452	7.36771	7.2563	7.59085		0.0631926	0.334555	-0.0482187	0.223144
Arap2	992	2710	906	2025		2.73185	2.2351	0.913306	0.747232		6.89972	7.9047	6.80904	7.61332		1.00498	0.804286	-0.0906838	-0.291379
Arap3	1514	5161	1718	5546		3.40885	3.22817	1.13474	1.0746		7.32251	8.54889	7.44892	8.62083		1.22638	1.17192	0.126406	0.0719466
Arcn1	607	862	800	895		1.4201	1.11875	1.31796	1.03828		6.40853	6.75926	6.68461	6.79682		0.350726	0.112212	0.276083	0.0375684
Arf1	1312	2407	1776	2536		1.8346	1.42793	1.35366	1.05359		7.17931	7.78614	7.48212	7.83834		0.606828	0.356224	0.302811	0.0522069
Arf3	249	268	349	347		1.07631	0.994269	1.40161	1.29478		5.51745	5.59099	5.85507	5.84932		0.0735341	-0.00574714	0.337619	0.258338
Arf4	635	954	863	967		1.50236	1.12051	1.35906	1.01363		6.45362	6.86066	6.76041	6.8742		0.407039	0.113784	0.30679	0.0135348
Arf5	384	447	508	675		1.16406	1.32874	1.32292	1.51007		5.95064	6.10256	6.23048	6.51471		0.151916	0.284231	0.279839	0.412154
Arf6	588	682	672	590		1.15986	0.877976	1.14286	0.865103		6.37673	6.52503	6.51026	6.38012		0.148303	-0.130136	0.133531	-0.144907
Arfgap1	214	245	239	388		1.14486	1.62343	1.11682	1.58367		5.36598	5.50126	5.47646	5.96101		0.135282	0.484542	0.110488	0.459747
Arfgap2	267	356	324	453		1.33333	1.39815	1.21348	1.27247		5.58725	5.87493	5.78074	6.11589		0.287682	0.335149	0.193495	0.240961
Arfgap3	151	437	187	567		2.89404	3.03209	1.23841	1.29748		5.01728	6.07993	5.23111	6.34036		1.06265	1.10925	0.213829	0.260426
Arfgef1	1178	1989	1538	2095		1.68846	1.36216	1.3056	1.05329		7.07157	7.59539	7.33824	7.64731		0.523814	0.309071	0.266665	0.0519216
Arfgef2	435	836	590	670		1.92184	1.13559	1.35632	0.801435		6.07535	6.72863	6.38012	6.50728		0.653283	0.127155	0.304777	-0.221351
Arfip1	204	297	263	458		1.45588	1.74144	1.28922	1.54209		5.31812	5.69373	5.57215	6.12687		0.375612	0.554715	0.254034	0.433137
Arfip2	143	325	196	253		2.27273	1.29082	1.37063	0.778462		4.96284	5.78383	5.27811	5.53339		0.820981	0.255275	0.31527	-0.250436
Arfrp1	171	228	219	282		1.33333	1.28767	1.2807	1.23684		5.14166	5.42935	5.38907	5.64191		0.287682	0.252835	0.247408	0.212561
Arg2	95	947	231	721		9.96842	3.12121	2.43158	0.761352		4.55388	6.8533	5.44242	6.58064		2.29942	1.13822	0.888541	-0.27266
Arglu1	395	762	428	747		1.92911	1.74533	1.08354	0.980315		5.97889	6.63595	6.05912	6.61607		0.657061	0.556942	0.0802374	-0.0198814
Arhgap1	353	562	471	756		1.59207	1.6051	1.33428	1.3452		5.86647	6.3315	6.15486	6.62804		0.465034	0.473183	0.28839	0.29654
Arhgap10	404	806	381	1094		1.99505	2.87139	0.943069	1.35732		6.00141	6.69208	5.9428	6.9976		0.690669	1.0548	-0.0586155	0.305512
Arhgap11a	232	231	353	332		0.99569	0.94051	1.52155	1.43723		5.44674	5.44242	5.86647	5.80513		-0.00431966	-0.0613331	0.419731	0.362717
Arhgap12	253	301	315	349		1.18972	1.10794	1.24506	1.15947		5.53339	5.70711	5.75257	5.85507		0.173721	0.102499	0.219183	0.147962
Arhgap15	437	321	394	328		0.734554	0.832487	0.901602	1.02181		6.07993	5.77144	5.97635	5.79301		-0.308492	-0.183337	-0.103582	0.0215725
Arhgap17	945	1001	924	1022		1.05926	1.10606	0.977778	1.02098		6.85118	6.90875	6.82871	6.92952		0.0575699	0.100805	-0.0224729	0.020762
Arhgap18	450	622	415	710		1.38222	1.71084	0.922222	1.14148		6.10925	6.43294	6.02828	6.56526		0.323693	0.536986	-0.0809691	0.132325
Arhgap21	361	818	426	871		2.26593	2.0446	1.18006	1.06479		5.88888	6.70686	6.05444	6.76964		0.817984	0.715203	0.165561	0.0627796
Arhgap23	271	698	336	954		2.57565	2.83929	1.23985	1.36676		5.60212	6.54822	5.81711	6.86066		0.9461	1.04355	0.214992	0.312445
Arhgap25	869	810	867	1029		0.932106	1.18685	0.997699	1.27037		6.76734	6.69703	6.76504	6.93634		-0.0703089	0.171304	-0.00230415	0.239308
Arhgap26	345	561	477	500		1.62609	1.04822	1.38261	0.891266		5.84354	6.32972	6.16752	6.21461		0.486176	0.0470916	0.323972	-0.115113
Arhgap27	505	941	462	929		1.86337	2.01082	0.914851	0.987248		6.22456	6.84694	6.13556	6.83411		0.622385	0.698544	-0.0889935	-0.0128344
Arhgap29	962	3699	815	3895		3.84511	4.77914	0.847193	1.05299		6.86901	8.21582	6.70319	8.26745		1.3468	1.56426	-0.165826	0.0516312
Arhgap30	2154	2376	2785	2883		1.10306	1.03519	1.29294	1.21338		7.67508	7.77317	7.932	7.96659		0.0980918	0.0345835	0.256921	0.193413
Arhgap31	950	3404	1215	3299		3.58316	2.71523	1.27895	0.969154		6.85646	8.13271	7.1025	8.10137		1.27624	0.998875	0.246037	-0.0313318
Arhgap39	327	365	511	540		1.11621	1.05675	1.56269	1.47945		5.78996	5.8999	6.23637	6.29157		0.109937	0.0551995	0.446409	0.391672
Arhgap4	1602	1225	1697	1559		0.764669	0.91868	1.0593	1.27265		7.37901	7.1107	7.43662	7.3518		-0.268312	-0.0848174	0.0576091	0.241104
Arhgap5	369	725	353	1019		1.96477	2.88669	0.95664	1.40552		5.9108	6.58617	5.86647	6.92658		0.675375	1.06011	-0.0443286	0.340405
Arhgap9	919	964	1067	1270		1.04897	1.19025	1.16104	1.31743		6.82329	6.87109	6.97261	7.14677		0.0478052	0.174166	0.14932	0.275681
Arhgdia	2096	2951	2737	3230		1.40792	1.18012	1.30582	1.09454		7.64779	7.9899	7.91462	8.08024		0.342113	0.16562	0.266832	0.090338
Arhgdib	2628	2514	2884	2986		0.956621	1.03537	1.09741	1.18775		7.87398	7.82963	7.96693	8.00169		-0.044348	0.0347565	0.0929551	0.17206
Arhgef1	4778	5072	5011	5283		1.06153	1.05428	1.04877	1.0416		8.47178	8.53149	8.51939	8.57225		0.0597132	0.0528586	0.0476134	0.0407589
Arhgef10	155	684	132	570		4.4129	4.31818	0.851613	0.833333		5.04343	6.52796	4.8828	6.34564		1.48453	1.46283	-0.160623	-0.182322
Arhgef11	430	686	657	891		1.59535	1.35616	1.52791	1.29883		6.06379	6.53088	6.48768	6.79234		0.467092	0.30466	0.423899	0.261467
Arhgef12	705	2138	711	2473		3.03262	3.4782	1.00851	1.15669		6.5582	7.66763	6.56667	7.81319		1.10943	1.24651	0.00847463	0.145561
Arhgef15	525	1741	518	1699		3.31619	3.27992	0.986667	0.975876		6.2634	7.46221	6.24998	7.4378		1.19882	1.18782	-0.013423	-0.0244198
Arhgef18	704	880	773	879		1.25	1.13713	1.09801	0.998864		6.55678	6.77992	6.65028	6.77878		0.223144	0.128506	0.0935007	-0.00113701
Arhgef2	1295	1910	1496	2125		1.4749	1.42045	1.15521	1.11257		7.16627	7.55486	7.31055	7.66153		0.388593	0.350977	0.144284	0.106669
Arhgef26	124	1005	99	768		8.10484	7.75758	0.798387	0.764179		4.82028	6.91274	4.59512	6.64379		2.09246	2.04867	-0.225162	-0.268953
Arhgef3	1074	2208	1315	2425		2.05587	1.84411	1.22439	1.09828		6.97915	7.69984	7.18159	7.79359		0.720697	0.611995	0.202447	0.0937444
Arhgef40	194	324	236	501		1.6701	2.12288	1.21649	1.5463		5.26786	5.78074	5.46383	6.21661		0.512885	0.752774	0.195974	0.435863
Arhgef5	148	397	145	515		2.68243	3.55172	0.97973	1.29723		4.99721	5.98394	4.97673	6.24417		0.986724	1.26743	-0.0204785	0.260231
Arhgef6	625	447	758	607		0.7152	0.800792	1.2128	1.35794		6.43775	6.10256	6.63068	6.40853		-0.335193	-0.222155	0.192932	0.30597
Arhgef7	394	1066	417	767		2.70558	1.83933	1.05838	0.719512		5.97635	6.97167	6.03309	6.64249		0.995318	0.609401	0.0567353	-0.329182
Arid1a	2094	3221	2636	2724		1.5382	1.03338	1.25883	0.8457		7.64683	8.07745	7.87702	7.90986		0.430616	0.0328388	0.230187	-0.16759
Arid1b	866	839	958	993		0.968822	1.03653	1.10624	1.18355		6.76388	6.73221	6.86485	6.90073		-0.0316742	0.0358829	0.100963	0.16852
Arid2	563	932	579	1018		1.65542	1.7582	1.02842	1.09227		6.33328	6.83733	6.3613	6.9256		0.504053	0.564293	0.0280228	0.0882624
Arid4a	814	1501	1014	1700		1.84398	1.67653	1.2457	1.13258		6.70196	7.31389	6.92166	7.43838		0.611926	0.516725	0.219698	0.124497
Arid4b	612	889	656	1198		1.45261	1.82622	1.0719	1.34758		6.41673	6.7901	6.48616	7.08841		0.373365	0.602248	0.0694285	0.298312
Arid5a	548	1196	621	854		2.18248	1.3752	1.13321	0.714047		6.30628	7.08674	6.43133	6.74993		0.780463	0.3186	0.125056	-0.336807
Arid5b	360	1052	417	817		2.92222	1.95923	1.15833	0.776616		5.8861	6.95845	6.03309	6.70564		1.07234	0.672553	0.146982	-0.252809
Arih1	594	1039	728	1001		1.74916	1.375	1.22559	0.963426		6.38688	6.94601	6.5903	6.90875		0.559135	0.318454	0.203422	-0.0372592
Arih2	273	488	322	532		1.78755	1.65217	1.17949	1.09016		5.60947	6.19032	5.77455	6.27664		0.580844	0.502092	0.16508	0.0863281
Arl1	375	687	507	745		1.832	1.46943	1.352	1.08443		5.92693	6.53233	6.22851	6.61338		0.605408	0.384873	0.301585	0.0810499
Arl2bp	295	543	273	648		1.84068	2.37363	0.925424	1.19337		5.68698	6.29711	5.60947	6.47389		0.610134	0.864419	-0.0775036	0.176781
Arl3	111	272	167	315		2.45045	1.88623	1.5045	1.15809		4.70953	5.6058	5.11799	5.75257		0.896272	0.634579	0.408464	0.146771
Arl4a	164	412	135	484		2.5122	3.58519	0.823171	1.17476		5.09987	6.02102	4.90527	6.18208		0.921157	1.27681	-0.194592	0.161062
Arl4d	357	1517	282	1413		4.2493	5.01064	0.789916	0.931444		5.87774	7.32449	5.64191	7.25347		1.44675	1.61156	-0.235829	-0.0710196
Arl6ip1	507	731	559	611		1.44181	1.09302	1.10256	0.835841		6.22851	6.59441	6.32615	6.4151		0.365902	0.0889475	0.0976385	-0.179317
Arl6ip4	155	289	174	273		1.86452	1.56897	1.12258	0.944637		5.04343	5.66643	5.15906	5.60947		0.623002	0.450416	0.11563	-0.0569549
Arl6ip5	577	1040	709	906		1.80243	1.27786	1.22877	0.871154		6.35784	6.94698	6.56386	6.80904		0.589134	0.245184	0.206013	-0.137937
Arl8a	250	360	378	554		1.44	1.46561	1.512	1.53889		5.52146	5.8861	5.93489	6.31716		0.364643	0.38227	0.413433	0.431061
Arl8b	214	296	267	280		1.38318	1.04869	1.24766	0.945946		5.36598	5.69036	5.58725	5.63479		0.324383	0.0475409	0.221273	-0.0555699
Armc5	201	296	226	324		1.47264	1.43363	1.12438	1.09459		5.3033	5.69036	5.42053	5.78074		0.387055	0.360209	0.11723	0.0903841
Armc8	239	392	261	304		1.64017	1.16475	1.09205	0.77551		5.47646	5.97126	5.56452	5.71703		0.494798	0.152507	0.0880569	-0.254234
Armcx2	156	230	154	286		1.47436	1.85714	0.987179	1.24348		5.04986	5.43808	5.03695	5.65599		0.388223	0.619039	-0.0129034	0.217913
Armcx4	169	1500	253	1881		8.87574	7.43478	1.49704	1.254		5.1299	7.31322	5.53339	7.53956		2.18332	2.00617	0.403491	0.226338
Arnt	404	824	429	753		2.0396	1.75524	1.06188	0.913835		6.00141	6.71417	6.06146	6.62407		0.712756	0.562608	0.060042	-0.0901053
Arntl	200	282	235	247		1.41	1.05106	1.175	0.875887		5.29832	5.64191	5.45959	5.50939		0.34359	0.0498028	0.161268	-0.132519
Arpc1a	607	950	549	1280		1.56507	2.33151	0.904448	1.34737		6.40853	6.85646	6.3081	7.15462		0.447933	0.846517	-0.10043	0.298153
Arpc1b	3449	4047	4039	4710		1.17338	1.16613	1.17106	1.16383		8.14584	8.30573	8.30375	8.45744		0.159892	0.153691	0.157913	0.151712
Arpc2	4345	6060	5397	6297		1.39471	1.16676	1.24212	1.03911		8.37678	8.70947	8.5936	8.74783		0.332684	0.15423	0.216817	0.0383635
Arpc3	2121	3045	2411	3377		1.43564	1.40066	1.13673	1.10903		7.65964	8.02126	7.7878	8.12474		0.361613	0.336946	0.128154	0.103487
Arpc4	826	1041	952	1150		1.26029	1.20798	1.15254	1.10471		6.71659	6.94794	6.85857	7.04752		0.231342	0.188952	0.14197	0.0995802
Arpc5	780	1034	1034	1321		1.32564	1.27756	1.32564	1.27756		6.65929	6.94119	6.94119	7.18614		0.281896	0.244954	0.281896	0.244954
Arpp19	320	617	400	698		1.92813	1.745	1.25	1.13128		5.76832	6.42487	5.99146	6.54822		0.656548	0.556755	0.223144	0.12335
Arrb1	265	829	270	683		3.1283	2.52963	1.01887	0.823884		5.57973	6.72022	5.59842	6.52649		1.14049	0.928073	0.0186921	-0.193725
Arrb2	1008	1504	1348	1996		1.49206	1.48071	1.3373	1.32713		6.91572	7.31588	7.20638	7.5989		0.40016	0.392523	0.290654	0.283017
Arrdc1	491	560	483	768		1.14053	1.59006	0.983707	1.37143		6.19644	6.32794	6.18002	6.64379		0.131493	0.463773	-0.0164275	0.315853
Arrdc3	403	327	416	472		0.811414	1.13462	1.03226	1.44343		5.99894	5.78996	6.03069	6.15698		-0.208976	0.126294	0.0317487	0.367019
Arrdc4	265	529	298	451		1.99623	1.51342	1.12453	0.852552		5.57973	6.27099	5.69709	6.11147		0.691259	0.414374	0.117364	-0.159521
Arsa	217	363	289	429		1.67281	1.48443	1.3318	1.18182		5.3799	5.8944	5.66643	6.06146		0.514505	0.39503	0.286529	0.167054
Arsb	498	1200	628	669		2.40964	1.06529	1.26104	0.5575		6.2106	7.09008	6.44254	6.50578		0.879477	0.0632439	0.23194	-0.584293
As3mt	251	332	291	440		1.32271	1.51203	1.15936	1.3253		5.52545	5.80513	5.67332	6.08677		0.279682	0.413451	0.14787	0.28164
Asah1	1250	1645	1421	1942		1.316	1.36664	1.1368	1.18055		7.1309	7.4055	7.25912	7.57147		0.274597	0.312358	0.128217	0.165978
Asap1	1013	1738	1301	1797		1.7157	1.38125	1.2843	1.03395		6.92067	7.46049	7.17089	7.49387		0.539819	0.322985	0.250217	0.0333836
Asap2	151	637	137	387		4.21854	2.82482	0.907285	0.607535		5.01728	6.45677	4.91998	5.95842		1.43949	1.03844	-0.0972989	-0.498345
Ascc2	330	511	432	519		1.54848	1.20139	1.30909	1.01566		5.79909	6.23637	6.06843	6.2519		0.437277	0.183478	0.269333	0.0155343
Ascc3	555	831	581	828		1.4973	1.42513	1.04685	0.99639		6.31897	6.72263	6.36475	6.71901		0.403662	0.354262	0.0457826	-0.00361664
Ash1l	896	1351	1018	1582		1.50781	1.55403	1.13616	1.17098		6.79794	7.2086	6.9256	7.36645		0.41066	0.44085	0.127655	0.157845
Ash2l	254	395	350	472		1.55512	1.34857	1.37795	1.19494		5.53733	5.97889	5.85793	6.15698		0.441551	0.299046	0.320599	0.178093
Asl	188	220	240	309		1.17021	1.2875	1.2766	1.40455		5.23644	5.39363	5.48064	5.73334		0.157186	0.252702	0.244197	0.339714
Asna1	383	466	467	707		1.21671	1.51392	1.21932	1.51717		5.94803	6.14419	6.14633	6.56103		0.196151	0.414701	0.198294	0.416845
Asns	99	206	221	374		2.08081	1.69231	2.23232	1.81553		4.59512	5.32788	5.39816	5.92426		0.732756	0.526093	0.803043	0.59638
Asnsd1	446	650	525	940		1.4574	1.79048	1.17713	1.44615		6.10032	6.47697	6.2634	6.84588		0.376653	0.582482	0.163079	0.368908
Asph	253	185	428	508		0.731225	1.18692	1.6917	2.74595		5.53339	5.22036	6.05912	6.23048		-0.313034	0.171358	0.525734	1.01013
Asprv1	66	602	122	290		9.12121	2.37705	1.84848	0.481728		4.18965	6.40026	4.80402	5.66988		2.2106	0.86586	0.614366	-0.730377
Aspscr1	339	540	345	486		1.59292	1.4087	1.0177	0.9		5.826	6.29157	5.84354	6.18621		0.465569	0.342664	0.0175443	-0.105361
Ass1	202	354	220	302		1.75248	1.37273	1.08911	0.853107		5.30827	5.8693	5.39363	5.71043		0.561029	0.316799	0.0853598	-0.15887
Asun	274	631	418	614		2.30292	1.4689	1.52555	0.973059		5.61313	6.44731	6.03548	6.41999		0.834178	0.384513	0.422353	-0.0273109
Asxl1	833	1444	1068	1593		1.73349	1.49157	1.28211	1.10319		6.72503	7.27517	6.97354	7.37337		0.550139	0.399831	0.248509	0.098202
Asxl2	436	459	543	618		1.05275	1.13812	1.24541	1.34641		6.07764	6.12905	6.29711	6.42649		0.051408	0.129379	0.219467	0.297438
Atad1	302	524	357	456		1.7351	1.27731	1.18212	0.870229		5.71043	6.26149	5.87774	6.12249		0.551065	0.244757	0.167309	-0.138999
Atad2	432	376	609	546		0.87037	0.896552	1.40972	1.45213		6.06843	5.92959	6.41182	6.30262		-0.138836	-0.109199	0.343393	0.37303
Atad2b	341	529	349	428		1.55132	1.22636	1.02346	0.809074		5.83188	6.27099	5.85507	6.05912		0.439106	0.204051	0.0231894	-0.211865
Ate1	138	292	212	287		2.11594	1.35377	1.53623	0.982877		4.92725	5.67675	5.35659	5.65948		0.7495	0.302896	0.429333	-0.0172716
Atf1	195	229	202	268		1.17436	1.32673	1.0359	1.17031		5.273	5.43372	5.30827	5.59099		0.160722	0.282719	0.0352681	0.157265
Atf2	234	369	285	404		1.57692	1.41754	1.21795	1.09485		5.45532	5.9108	5.65249	6.00141		0.455476	0.348926	0.197168	0.0906182
Atf3	1166	1161	1099	1034		0.995712	0.940855	0.942539	0.890612		7.06133	7.05704	7.00216	6.94119		-0.00429739	-0.0609659	-0.0591784	-0.115847
Atf4	2994	5289	2940	4770		1.76653	1.62245	0.981964	0.901872		8.00437	8.57338	7.98616	8.4701		0.569019	0.483937	-0.0182007	-0.103283
Atf5	195	223	215	300		1.14359	1.39535	1.10256	1.34529		5.273	5.40717	5.37064	5.70378		0.134172	0.333144	0.0976385	0.296611
Atf6	287	508	373	414		1.77003	1.10992	1.29965	0.814961		5.65948	6.23048	5.92158	6.02587		0.570999	0.104288	0.262096	-0.204615
Atf6b	503	879	644	900		1.74751	1.39752	1.28032	1.02389		6.22059	6.77878	6.4677	6.80239		0.558195	0.334696	0.247109	0.0236099
Atf7ip	1008	1584	1077	1514		1.57143	1.40576	1.06845	0.955808		6.91572	7.36771	6.98193	7.32251		0.451985	0.340576	0.0662112	-0.0451981
Atg13	193	304	238	384		1.57513	1.61345	1.23316	1.26316		5.26269	5.71703	5.47227	5.95064		0.454338	0.478372	0.20958	0.233615
Atg16l1	295	428	229	369		1.45085	1.61135	0.776271	0.86215		5.68698	6.05912	5.43372	5.9108		0.372148	0.477075	-0.253253	-0.148327
Atg16l2	234	223	229	278		0.952991	1.21397	0.978632	1.24664		5.45532	5.40717	5.43372	5.62762		-0.0481493	0.193899	-0.0215991	0.220449
Atg2a	660	1173	859	1325		1.77727	1.54249	1.30152	1.12958		6.49224	7.06732	6.75577	7.18917		0.57508	0.433399	0.263529	0.121848
Atg2b	385	585	457	669		1.51948	1.46389	1.18701	1.14359		5.95324	6.37161	6.12468	6.50578		0.418369	0.381101	0.17144	0.134172
Atg3	557	972	700	1144		1.74506	1.63429	1.25673	1.17695		6.32257	6.87936	6.55108	7.04229		0.556791	0.491206	0.228515	0.16293
Atg4b	194	253	167	390		1.30412	2.33533	0.860825	1.5415		5.26786	5.53339	5.11799	5.96615		0.265531	0.848153	-0.149864	0.432757
Atg4d	204	332	247	295		1.62745	1.19433	1.21078	0.888554		5.31812	5.80513	5.50939	5.68698		0.487015	0.177587	0.191268	-0.11816
Atg5	197	181	258	345		0.918782	1.33721	1.30964	1.90608		5.2832	5.1985	5.55296	5.84354		-0.0847067	0.290585	0.269756	0.645047
Atg7	351	316	529	628		0.900285	1.18715	1.50712	1.98734		5.86079	5.75574	6.27099	6.44254		-0.105044	0.171552	0.410202	0.686798
Atg9a	376	568	446	854		1.51064	1.9148	1.18617	1.50352		5.92959	6.34212	6.10032	6.74993		0.412532	0.649612	0.17073	0.40781
Atic	400	389	514	387		0.9725	0.752918	1.285	0.994859		5.99146	5.96358	6.24222	5.95842		-0.0278852	-0.283799	0.250759	-0.00515465
Atl2	237	416	267	372		1.75527	1.39326	1.12658	0.894231		5.46806	6.03069	5.58725	5.91889		0.562625	0.331645	0.119189	-0.111791
Atl3	256	395	297	399		1.54297	1.34343	1.16016	1.01013		5.54518	5.97889	5.69373	5.98896		0.433708	0.295229	0.148555	0.0100757
Atm	400	374	380	497		0.935	1.30789	0.95	1.32888		5.99146	5.92426	5.94017	6.20859		-0.0672087	0.268419	-0.0512933	0.284334
Atn1	642	1270	881	1137		1.97819	1.29058	1.37227	0.895276		6.46459	7.14677	6.78106	7.03615		0.682184	0.255091	0.316469	-0.110624
Atox1	377	511	323	553		1.35544	1.71207	0.856764	1.08219		5.93225	6.23637	5.77765	6.31536		0.304124	0.537706	-0.154593	0.0789884
Atp10a	666	597	1298	1164		0.896396	0.896764	1.94895	1.94975		6.50129	6.39192	7.16858	7.05962		-0.109373	-0.108962	0.66729	0.667701
Atp10d	301	469	384	493		1.55814	1.28385	1.27575	1.05117		5.70711	6.1506	5.95064	6.20051		0.443493	0.249867	0.243532	0.0499064
Atp11a	317	1300	563	1610		4.10095	2.85968	1.77603	1.23846		5.7589	7.17012	6.33328	7.38399		1.41122	1.05071	0.574378	0.21387
Atp11b	1371	1933	1780	2695		1.40992	1.51404	1.29832	1.39421		7.2233	7.56683	7.48437	7.89915		0.343533	0.414785	0.261073	0.332325
Atp11c	335	704	418	816		2.10149	1.95215	1.24776	1.15909		5.81413	6.55678	6.03548	6.70441		0.742648	0.668933	0.221351	0.147636
Atp13a1	750	925	720	935		1.23333	1.29861	0.96	1.01081		6.62007	6.82979	6.57925	6.84055		0.209721	0.261295	-0.040822	0.0107528
Atp13a2	1252	2415	1978	3482		1.92891	1.76036	1.57987	1.44182		7.1325	7.78945	7.58984	8.15536		0.656957	0.565521	0.457344	0.365908
Atp13a3	1083	1134	1718	1745		1.04709	1.01572	1.58633	1.5388		6.98749	7.03351	7.44892	7.46451		0.0460162	0.0155937	0.461426	0.431003
Atp1a1	4898	9055	5670	8949		1.84871	1.57831	1.15762	0.988294		8.49658	9.11107	8.64294	9.0993		0.61449	0.456353	0.146362	-0.0117753
Atp1a3	1195	663	1274	894		0.554812	0.701727	1.06611	1.34842		7.0859	6.49677	7.14992	6.79571		-0.589126	-0.354211	0.0640154	0.298931
Atp1b1	699	793	641	1314		1.13448	2.04992	0.917024	1.657		6.54965	6.67582	6.46303	7.18083		0.126172	0.717802	-0.0866213	0.505008
Atp1b3	993	1631	1360	1471		1.6425	1.08162	1.36959	0.901901		6.90073	7.39695	7.21524	7.2937		0.496218	0.0784577	0.314509	-0.103251
Atp2a2	1220	1825	1459	2347		1.4959	1.60864	1.1959	1.28603		7.10661	7.50934	7.28551	7.76089		0.402729	0.475387	0.1789	0.251558
Atp2a3	3673	7051	3209	6236		1.91968	1.94328	0.873673	0.884414		8.20876	8.86092	8.07371	8.73809		0.652161	0.66438	-0.135049	-0.12283
Atp2b1	1762	2623	2187	2778		1.48865	1.27023	1.2412	1.05909		7.4742	7.87207	7.69029	7.92949		0.397869	0.239201	0.216081	0.0574125
Atp2b4	240	513	224	255		2.1375	1.13839	0.933333	0.497076		5.48064	6.24028	5.41165	5.54126		0.759637	0.129617	-0.0689929	-0.699012
Atp2c1	990	1641	1319	2102		1.65758	1.59363	1.33232	1.28093		6.8977	7.40306	7.18463	7.65064		0.505356	0.466015	0.286924	0.247583
Atp5a1	3880	4510	4414	5266		1.16237	1.19302	1.13763	1.16763		8.26359	8.41405	8.39254	8.56903		0.150462	0.17649	0.128946	0.154974
Atp5b	5158	6077	5777	6742		1.17817	1.16704	1.12001	1.10943		8.5483	8.71227	8.66164	8.81611		0.163962	0.154472	0.113336	0.103845
Atp5c1	1201	1487	1361	1746		1.23813	1.28288	1.13322	1.17418		7.09091	7.30452	7.21598	7.46508		0.213606	0.249108	0.125065	0.160567
Atp5d	747	977	869	1118		1.3079	1.28654	1.16332	1.14432		6.61607	6.88449	6.76734	7.0193		0.268421	0.251954	0.151278	0.13481
Atp5e	362	466	402	455		1.28729	1.13184	1.1105	0.976395		5.89164	6.14419	5.99645	6.1203		0.252541	0.123845	0.104808	-0.0238882
Atp5f1	698	881	803	976		1.26218	1.21544	1.15043	1.10783		6.54822	6.78106	6.68835	6.88346		0.232839	0.195108	0.140136	0.102405
Atp5g1	156	188	186	290		1.20513	1.55914	1.19231	1.54255		5.04986	5.23644	5.22575	5.66988		0.186586	0.444134	0.175891	0.433439
Atp5g2	384	413	422	510		1.07552	1.20853	1.09896	1.23487		5.95064	6.02345	6.04501	6.23441		0.072805	0.189405	0.0943628	0.210963
Atp5g3	839	1041	908	1335		1.24076	1.47026	1.08224	1.28242		6.73221	6.94794	6.81124	7.19669		0.215726	0.385442	0.0790337	0.24875
Atp5h	888	1035	902	1295		1.16554	1.4357	1.01577	1.25121		6.78897	6.94216	6.80461	7.16627		0.153185	0.361651	0.0156428	0.224109
Atp5j	576	697	678	939		1.21007	1.38496	1.17708	1.3472		6.35611	6.54679	6.51915	6.84482		0.190678	0.325668	0.16304	0.29803
Atp5j2	335	483	369	569		1.44179	1.54201	1.10149	1.17805		5.81413	6.18002	5.9108	6.34388		0.365886	0.433084	0.0966661	0.163864
Atp5k	334	381	415	527		1.14072	1.26988	1.24251	1.3832		5.81114	5.9428	6.02828	6.2672		0.131658	0.238922	0.217138	0.324401
Atp5o	579	743	696	855		1.28325	1.22845	1.20207	1.15074		6.3613	6.6107	6.54535	6.7511		0.249394	0.205752	0.184047	0.140405
Atp6ap1	1506	1946	1987	2554		1.29216	1.28535	1.31939	1.31244		7.31721	7.57353	7.59438	7.84542		0.256319	0.251035	0.277169	0.271885
Atp6ap2	728	887	941	1199		1.21841	1.27418	1.29258	1.35175		6.5903	6.78784	6.84694	7.08924		0.197544	0.2423	0.256642	0.301398
Atp6v0a1	565	897	754	1126		1.58761	1.49337	1.33451	1.2553		6.33683	6.79906	6.62539	7.02643		0.46223	0.401034	0.288567	0.227371
Atp6v0a2	405	487	431	527		1.20247	1.22274	1.0642	1.08214		6.00389	6.18826	6.06611	6.2672		0.184377	0.201092	0.062221	0.0789364
Atp6v0b	956	1399	1230	1707		1.46339	1.3878	1.28661	1.22016		6.86276	7.24351	7.11477	7.44249		0.380755	0.327723	0.252012	0.19898
Atp6v0c	758	1453	1165	1260		1.91689	1.08155	1.53694	0.867171		6.63068	7.28139	7.06048	7.13887		0.650702	0.0783906	0.429793	-0.142519
Atp6v0d1	826	1011	1180	1723		1.22397	1.46017	1.42857	1.70425		6.71659	6.9187	7.07327	7.45182		0.2021	0.378553	0.356675	0.533127
Atp6v0d2	1564	2168	3328	3416		1.38619	1.02644	2.12788	1.57565		7.355	7.68156	8.11013	8.13623		0.326558	0.0260988	0.755125	0.454665
Atp6v0e	170	222	224	361		1.30588	1.61161	1.31765	1.62613		5.1358	5.40268	5.41165	5.88888		0.266879	0.477232	0.275848	0.486201
Atp6v1a	516	864	728	831		1.67442	1.14148	1.41085	0.961806		6.24611	6.76157	6.5903	6.72263		0.515466	0.132329	0.344194	-0.038943
Atp6v1b2	1363	1540	2013	2183		1.12986	1.08445	1.47689	1.41753		7.21744	7.33954	7.60738	7.68846		0.122094	0.0810739	0.389938	0.348918
Atp6v1c1	451	677	813	793		1.50111	0.9754	1.80266	1.17134		6.11147	6.51767	6.70073	6.67582		0.406204	-0.0249079	0.589264	0.158152
Atp6v1d	424	645	535	615		1.52123	1.14953	1.26179	0.953488		6.04973	6.46925	6.28227	6.42162		0.419517	0.139356	0.232533	-0.047628
Atp6v1e1	688	1397	945	1086		2.03052	1.14921	1.37355	0.77738		6.53379	7.24208	6.85118	6.99026		0.708294	0.139072	0.317396	-0.251826
Atp6v1f	467	606	540	610		1.29764	1.12963	1.15632	1.0066		6.14633	6.40688	6.29157	6.41346		0.260551	0.12189	0.14524	0.00657897
Atp6v1g1	205	322	334	594		1.57073	1.77844	1.62927	1.84472		5.32301	5.77455	5.81114	6.38688		0.451542	0.575738	0.488131	0.612328
Atp6v1h	514	519	538	834		1.00973	1.55019	1.04669	1.60694		6.24222	6.2519	6.28786	6.72623		0.00968062	0.438375	0.0456353	0.47433
Atp7a	371	571	471	547		1.53908	1.16136	1.26954	0.957968		5.9162	6.34739	6.15486	6.30445		0.431187	0.149591	0.238656	-0.0429404
Atp8a1	453	2062	528	2303		4.55188	4.36174	1.16556	1.11688		6.11589	7.63143	6.2691	7.74197		1.51554	1.47287	0.153204	0.110536
Atp8b2	703	923	633	700		1.31294	1.10585	0.900427	0.758397		6.55536	6.82763	6.45047	6.55108		0.272272	0.10061	-0.104886	-0.276549
Atp8b4	568	915	731	801		1.61092	1.09576	1.28697	0.87541		6.34212	6.81892	6.59441	6.68586		0.476803	0.0914475	0.252292	-0.133063
Atp9a	96	255	112	510		2.65625	4.55357	1.16667	2		4.56435	5.54126	4.7185	6.23441		0.976915	1.51591	0.154151	0.693147
Atp9b	389	701	574	771		1.80206	1.34321	1.47558	1.09986		5.96358	6.55251	6.35263	6.64769		0.588929	0.295059	0.38905	0.0951805
Atpif1	428	490	436	659		1.14486	1.51147	1.01869	1.3449		6.05912	6.19441	6.07764	6.49072		0.135282	0.413081	0.018519	0.296318
Atr	414	566	380	569		1.36715	1.49737	0.917874	1.0053		6.02587	6.33859	5.94017	6.34388		0.312728	0.403709	-0.0856947	0.00528636
Atraid	204	383	206	561		1.87745	2.7233	1.0098	1.46475		5.31812	5.94803	5.32788	6.32972		0.629915	1.00184	0.00975617	0.381686
Atrn	260	543	283	663		2.08846	2.34276	1.08846	1.22099		5.56068	6.29711	5.64545	6.49677		0.736428	0.851328	0.0847653	0.199666
Atrnl1	262	477	482	563		1.82061	1.16805	1.83969	1.18029		5.56834	6.16752	6.17794	6.33328		0.599172	0.155336	0.6096	0.165763
Atrx	1584	2363	1854	2698		1.49179	1.45523	1.17045	1.14177		7.36771	7.76769	7.5251	7.90027		0.399979	0.375165	0.157392	0.132579
Atxn10	1017	1520	1401	2277		1.49459	1.62527	1.37758	1.49803		6.92461	7.32647	7.24494	7.73061		0.401853	0.485673	0.320329	0.404148
Atxn1l	154	294	153	266		1.90909	1.73856	0.993506	0.904762		5.03695	5.68358	5.03044	5.5835		0.646627	0.553058	-0.00651468	-0.100083
Atxn2	301	620	387	467		2.0598	1.20672	1.28571	0.753226		5.70711	6.42972	5.95842	6.14633		0.722609	0.187905	0.251314	-0.28339
Atxn2l	2242	3056	2631	3002		1.36307	1.14101	1.17351	0.98233		7.71512	8.02486	7.87512	8.00703		0.309739	0.131915	0.159996	-0.0178281
Atxn7	296	354	256	427		1.19595	1.66797	0.864865	1.20621		5.69036	5.8693	5.54518	6.05678		0.178937	0.511607	-0.145182	0.187487
Atxn7l1	434	443	425	509		1.02074	1.19765	0.979263	1.14898		6.07304	6.09357	6.05209	6.23245		0.0205252	0.180359	-0.0209554	0.138878
Atxn7l3	318	416	311	443		1.30818	1.42444	0.977987	1.0649		5.76205	6.03069	5.73979	6.09357		0.268634	0.353777	-0.0222585	0.0628845
AU040320	375	706	473	686		1.88267	1.45032	1.26133	0.971671		5.92693	6.55962	6.1591	6.53088		0.632689	0.371782	0.232169	-0.0287376
Auh	128	243	170	333		1.89844	1.95882	1.32812	1.37037		4.85203	5.49306	5.1358	5.80814		0.641031	0.672344	0.283768	0.315081
Aup1	1064	1611	1269	1959		1.5141	1.54374	1.19267	1.21601		6.96979	7.38461	7.14598	7.58019		0.41482	0.434205	0.176194	0.195579
Aurkaip1	325	365	429	517		1.12308	1.20513	1.32	1.41644		5.78383	5.8999	6.06146	6.24804		0.116072	0.186586	0.277632	0.348146
Avl9	138	339	158	237		2.45652	1.5	1.14493	0.699115		4.92725	5.826	5.0626	5.46806		0.898746	0.405465	0.135341	-0.35794
AW112010	874	1959	757	785		2.24142	1.03699	0.866133	0.400715		6.77308	7.58019	6.62936	6.66568		0.807109	0.0363205	-0.143717	-0.914506
Axin1	457	691	610	695		1.51204	1.13934	1.33479	1.00579		6.12468	6.53814	6.41346	6.54391		0.413456	0.130453	0.288776	0.00577202
Axl	2439	2491	4716	4417		1.02132	0.936599	1.93358	1.77318		7.79934	7.82044	8.45872	8.39322		0.0210961	-0.0655003	0.659373	0.572776
Azi2	479	870	560	847		1.81628	1.5125	1.1691	0.973563		6.1717	6.76849	6.32794	6.7417		0.596793	0.413764	0.156236	-0.0267925
Azin1	792	1203	846	1183		1.51894	1.39835	1.06818	0.983375		6.67456	7.09257	6.74052	7.07581		0.418012	0.33529	0.065958	-0.0167649
B2m	11362	26366	10100	14034		2.32054	1.3895	0.888928	0.532276		9.33803	10.1798	9.22029	9.54924		0.841801	0.328948	-0.117739	-0.630592
B3gat3	247	372	287	529		1.50607	1.84321	1.16194	1.42204		5.50939	5.91889	5.65948	6.27099		0.409506	0.611506	0.150094	0.352095
B3gnt2	357	786	458	759		2.20168	1.65721	1.28291	0.965649		5.87774	6.66696	6.12687	6.632		0.789221	0.505133	0.249133	-0.034955
B3gnt7	318	266	567	532		0.836478	0.938272	1.78302	2		5.76205	5.5835	6.34036	6.27664		-0.178555	-0.0637158	0.578308	0.693147
B4galnt1	2122	1970	2284	2101		0.928369	0.919877	1.07634	1.0665		7.66011	7.58579	7.73368	7.65017		-0.0743255	-0.0835149	0.0735693	0.0643799
B4galt1	472	840	554	534		1.77966	0.963899	1.17373	0.635714		6.15698	6.7334	6.31716	6.2804		0.576423	-0.0367688	0.160186	-0.453006
B4galt3	236	380	244	454		1.61017	1.86066	1.0339	1.19474		5.46383	5.94017	5.49717	6.1181		0.476339	0.620929	0.0333364	0.177926
B4galt4	103	617	83	486		5.99029	5.85542	0.805825	0.787682		4.63473	6.42487	4.41884	6.18621		1.79014	1.76737	-0.215888	-0.23866
B4galt5	338	595	406	363		1.76036	0.894089	1.20118	0.610084		5.82305	6.38856	6.00635	5.8944		0.565516	-0.11195	0.183307	-0.494159
B630005N14Rik	159	196	211	262		1.2327	1.24171	1.32704	1.33673		5.0689	5.27811	5.35186	5.56834		0.20921	0.216486	0.282954	0.29023
Babam1	381	514	483	591		1.34908	1.2236	1.26772	1.14981		5.9428	6.24222	6.18002	6.38182		0.299424	0.201799	0.237217	0.139593
Bach1	468	756	554	690		1.61538	1.24549	1.18376	0.912698		6.14847	6.62804	6.31716	6.53669		0.479573	0.219527	0.168696	-0.0913498
Bag1	1191	1172	1121	1557		0.984047	1.38894	0.941226	1.3285		7.08255	7.06647	7.02198	7.35052		-0.0160816	0.32854	-0.0605721	0.284049
Bag3	422	905	540	1145		2.14455	2.12037	1.27962	1.26519		6.04501	6.80793	6.29157	7.04316		0.76293	0.751591	0.246564	0.235225
Bag5	237	511	269	677		2.15612	2.51673	1.13502	1.32485		5.46806	6.23637	5.59471	6.51767		0.768309	0.92296	0.126651	0.281302
Bag6	1664	2991	1957	3021		1.79748	1.54369	1.17608	1.01003		7.41698	8.00336	7.57917	8.01334		0.586383	0.434175	0.162188	0.00998012
Bahd1	197	195	194	238		0.989848	1.2268	0.984772	1.22051		5.2832	5.273	5.26786	5.47227		-0.0102042	0.204413	-0.0153456	0.199271
Baiap2	157	637	223	885		4.05732	3.96861	1.42038	1.38932		5.05625	6.45677	5.40717	6.78559		1.40052	1.37842	0.350926	0.328818
Baiap3	300	329	274	321		1.09667	1.17153	0.913333	0.975684		5.70378	5.79606	5.61313	5.77144		0.0922753	0.158313	-0.0906544	-0.0246166
Bak1	239	366	251	302		1.53138	1.20319	1.05021	0.825137		5.47646	5.90263	5.52545	5.71043		0.42617	0.184974	0.0489894	-0.192206
Banf1	185	229	234	262		1.23784	1.11966	1.26486	1.1441		5.22036	5.43372	5.45532	5.56834		0.213366	0.113023	0.234965	0.134623
Bank1	462	207	422	146		0.448052	0.345972	0.91342	0.705314		6.13556	5.33272	6.04501	4.98361		-0.802846	-1.0614	-0.0905596	-0.349112
Bap1	358	621	400	613		1.73464	1.5325	1.11732	0.987118		5.88053	6.43133	5.99146	6.41836		0.550798	0.4269	0.110932	-0.0129661
Bax	450	608	518	733		1.35111	1.41506	1.15111	1.20559		6.10925	6.41017	6.24998	6.59715		0.300927	0.34717	0.140728	0.186971
Baz1a	2168	2669	3020	3477		1.23109	1.15132	1.39299	1.30274		7.68156	7.88946	8.01301	8.15393		0.207899	0.140913	0.331452	0.264466
Baz1b	1039	1537	1131	1590		1.47931	1.40584	1.08855	1.03448		6.94601	7.33759	7.03086	7.37149		0.391574	0.340632	0.0848435	0.0339016
Baz2a	1146	1638	1381	1659		1.42932	1.2013	1.20506	1.01282		7.04403	7.40123	7.23056	7.41397		0.357198	0.183407	0.18653	0.012739
Baz2b	834	1615	1002	1628		1.93645	1.62475	1.20144	1.00805		6.72623	7.38709	6.90975	7.39511		0.660857	0.485354	0.18352	0.00801731
BC003331	201	233	207	514		1.1592	2.48309	1.02985	2.20601		5.3033	5.45104	5.33272	6.24222		0.147734	0.909504	0.0294139	0.791185
BC004004	427	486	516	590		1.13817	1.14341	1.20843	1.21399		6.05678	6.18621	6.24611	6.38012		0.129425	0.134016	0.189323	0.193914
BC005537	1397	1716	1628	2254		1.22835	1.38452	1.16535	1.31352		7.24208	7.44775	7.39511	7.72046		0.205669	0.325354	0.153025	0.27271
BC005624	394	540	396	613		1.37056	1.54798	1.00508	1.13519		5.97635	6.29157	5.98141	6.41836		0.315218	0.436951	0.0050633	0.126796
BC016423	561	909	652	784		1.62032	1.20245	1.16221	0.862486		6.32972	6.81235	6.48004	6.66441		0.482624	0.184364	0.150324	-0.147936
BC017643	205	235	166	317		1.14634	1.90964	0.809756	1.34894		5.32301	5.45959	5.11199	5.7589		0.136576	0.646914	-0.211022	0.299316
BC018507	616	1000	687	967		1.62338	1.40757	1.11526	0.967		6.42325	6.90776	6.53233	6.8742		0.484508	0.341864	0.109087	-0.0335568
BC028528	420	1160	416	1145		2.7619	2.7524	0.990476	0.987069		6.04025	7.05618	6.03069	7.04316		1.01592	1.01247	-0.00956945	-0.0130154
BC037034	303	348	325	454		1.14851	1.39692	1.07261	1.3046		5.71373	5.8522	5.78383	6.1181		0.13847	0.334272	0.0700924	0.265895
BC048546	112	4	90	1103		0.0357143	12.2556	0.803571	275.75		4.7185	1.38629	4.49981	7.00579		-3.3322	2.50598	-0.218689	5.61949
Bcam	1120	3409	1089	6006		3.04375	5.51515	0.972321	1.76181		7.02108	8.13417	6.99302	8.70051		1.11309	1.7075	-0.0280688	0.56634
Bcap31	727	963	767	1115		1.32462	1.45372	1.05502	1.15784		6.58893	6.87005	6.64249	7.01661		0.281127	0.374123	0.0535603	0.146556
Bcar1	107	385	97	576		3.59813	5.93814	0.906542	1.4961		4.67283	5.95324	4.57471	6.35611		1.28041	1.7814	-0.0981179	0.402864
Bcar3	540	687	880	1144		1.27222	1.3	1.62963	1.66521		6.29157	6.53233	6.77992	7.04229		0.240765	0.262364	0.488353	0.509952
Bcas2	266	415	309	422		1.56015	1.3657	1.16165	1.01687		5.5835	6.02828	5.73334	6.04501		0.444782	0.311664	0.149845	0.0167268
Bcas3	230	376	242	519		1.63478	2.14463	1.05217	1.38032		5.43808	5.92959	5.48894	6.2519		0.49151	0.762966	0.0508584	0.322315
Bcat2	219	251	230	320		1.14612	1.3913	1.05023	1.2749		5.38907	5.52545	5.43808	5.76832		0.136381	0.330242	0.0490076	0.242868
Bccip	294	392	397	436		1.33333	1.09824	1.35034	1.11224		5.68358	5.97126	5.98394	6.07764		0.287682	0.093706	0.300357	0.10638
Bckdha	374	380	381	640		1.01604	1.67979	1.01872	1.68421		5.92426	5.94017	5.9428	6.46147		0.0159155	0.518669	0.0185436	0.521297
Bckdk	242	315	280	490		1.30165	1.75	1.15702	1.55556		5.48894	5.75257	5.63479	6.19441		0.263635	0.559616	0.145852	0.441833
Bcl10	360	587	344	431		1.63056	1.25291	0.955556	0.734242		5.8861	6.37502	5.84064	6.06611		0.488921	0.225466	-0.0454624	-0.308917
Bcl2a1b	229	697	410	335		3.04367	0.817073	1.79039	0.480631		5.43372	6.54679	6.01616	5.81413		1.11306	-0.202027	0.582435	-0.732655
Bcl2l1	211	1104	218	863		5.23223	3.95872	1.03318	0.781703		5.35186	7.0067	5.3845	6.76041		1.65484	1.37592	0.0326369	-0.246281
Bcl2l11	164	433	244	205		2.64024	0.840164	1.4878	0.473441		5.09987	6.07074	5.49717	5.32301		0.970871	-0.174158	0.397302	-0.747728
Bcl3	278	862	314	608		3.10072	1.93631	1.1295	0.705336		5.62762	6.75926	5.74939	6.41017		1.13163	0.660782	0.121772	-0.34908
Bcl6	478	467	336	489		0.976987	1.45536	0.702929	1.04711		6.16961	6.14633	5.81711	6.19236		-0.0232815	0.375251	-0.3525	0.0460332
Bcl7b	168	292	171	319		1.7381	1.8655	1.01786	1.09247		5.12396	5.67675	5.14166	5.76519		0.55279	0.623528	0.0176996	0.0884373
Bcl9l	488	1113	520	1030		2.28074	1.98077	1.06557	0.925427		6.19032	7.01481	6.25383	6.93731		0.824499	0.683485	0.0635134	-0.0775003
Bclaf1	1181	1751	1326	1899		1.48264	1.43213	1.12278	1.08452		7.07412	7.46794	7.18992	7.54908		0.393826	0.359161	0.115805	0.0811404
Bcor	680	999	787	813		1.46912	1.03304	1.15735	0.813814		6.52209	6.90675	6.66823	6.70073		0.384662	0.0325029	0.146135	-0.206024
Bcorl1	204	307	174	257		1.5049	1.47701	0.852941	0.837134		5.31812	5.72685	5.15906	5.54908		0.408728	0.390021	-0.159065	-0.177772
Bcr	255	581	225	554		2.27843	2.46222	0.882353	0.953528		5.54126	6.36475	5.4161	6.31716		0.823487	0.901064	-0.125163	-0.0475861
Bdp1	477	900	534	671		1.88679	1.25655	1.1195	0.745556		6.16752	6.80239	6.2804	6.50877		0.634878	0.228373	0.112879	-0.293626
Becn1	1145	1522	1058	1739		1.32926	1.64367	0.924017	1.14258		7.04316	7.32778	6.96414	7.46107		0.284621	0.49693	-0.0790243	0.133285
Bfar	169	207	208	290		1.22485	1.39423	1.23077	1.40097		5.1299	5.33272	5.33754	5.66988		0.20282	0.332343	0.207639	0.337162
Bgn	509	958	373	1376		1.88212	3.68901	0.732809	1.43633		6.23245	6.86485	5.92158	7.22694		0.6324	1.30536	-0.31087	0.362088
Bhlhe40	2122	3745	2285	1856		1.76484	0.812254	1.07681	0.495594		7.66011	8.22818	7.73412	7.52618		0.568063	-0.207942	0.074007	-0.701998
Bicd2	579	1058	617	1075		1.82729	1.7423	1.06563	1.01607		6.3613	6.96414	6.42487	6.98008		0.602833	0.555207	0.0635665	0.0159403
Bin1	520	540	474	629		1.03846	1.327	0.911538	1.16481		6.25383	6.29157	6.16121	6.44413		0.0377403	0.282924	-0.0926215	0.152562
Bin2	2093	2280	2180	2126		1.08935	0.975229	1.04157	0.932456		7.64635	7.73193	7.68708	7.662		0.085577	-0.0250826	0.0407264	-0.0699332
Bin3	259	440	346	435		1.69884	1.25723	1.33591	0.988636		5.55683	6.08677	5.84644	6.07535		0.529947	0.228907	0.289611	-0.0114287
Birc2	391	920	535	893		2.35294	1.66916	1.36829	0.970652		5.96871	6.82437	6.28227	6.79459		0.855666	0.51232	0.313559	-0.0297871
Birc3	1038	1834	1241	1430		1.76686	1.1523	1.19557	0.779716		6.94505	7.51425	7.12367	7.26543		0.569204	0.141757	0.178622	-0.248825
Birc6	1916	2558	1997	2396		1.33507	1.1998	1.04228	0.936669		7.55799	7.84698	7.5994	7.78156		0.288986	0.182155	0.0414064	-0.065425
Blk	354	119	250	129		0.336158	0.516	0.706215	1.08403		5.8693	4.77912	5.52146	4.85981		-1.09017	-0.661649	-0.347836	0.0806889
Blmh	283	375	274	432		1.32509	1.57664	0.968198	1.152		5.64545	5.92693	5.61313	6.06843		0.281479	0.455297	-0.0323188	0.1415
Blnk	365	181	269	116		0.49589	0.431227	0.736986	0.640884		5.8999	5.1985	5.59471	4.75359		-0.7014	-0.841121	-0.305186	-0.444907
Bloc1s1	235	266	269	442		1.13191	1.64312	1.14468	1.66165		5.45959	5.5835	5.59471	6.09131		0.123911	0.496599	0.135126	0.507814
Blvra	333	502	565	685		1.50751	1.21239	1.6967	1.36454		5.80814	6.2186	6.33683	6.52942		0.410458	0.192593	0.528683	0.310819
Blvrb	594	365	466	398		0.614478	0.854077	0.784512	1.09041		6.38688	5.8999	6.14419	5.98645		-0.486982	-0.157734	-0.242694	0.0865547
Bmi1	261	348	253	419		1.33333	1.65613	0.969349	1.20402		5.56452	5.8522	5.53339	6.03787		0.287682	0.504481	-0.0311309	0.185668
Bmp1	85	350	87	503		4.11765	5.78161	1.02353	1.43714		4.44265	5.85793	4.46591	6.22059		1.41528	1.75468	0.0232569	0.362657
Bmp2k	458	389	460	523		0.849345	1.13696	1.00437	1.34447		6.12687	5.96358	6.13123	6.25958		-0.16329	0.128355	0.00435731	0.296002
Bmp6	371	1208	373	1290		3.25606	3.45845	1.00539	1.06788		5.9162	7.09672	5.92158	7.1624		1.18052	1.24082	0.00537636	0.0656761
Bmpr2	777	4006	963	3532		5.15573	3.66771	1.23938	0.881677		6.65544	8.29555	6.87005	8.16962		1.64011	1.29957	0.214613	-0.125929
Bms1	712	1338	812	1148		1.87921	1.41379	1.14045	0.857997		6.56808	7.19893	6.6995	7.04578		0.630853	0.346276	0.131422	-0.153155
Bmx	112	246	221	400		2.19643	1.80995	1.97321	1.62602		4.7185	5.50533	5.39816	5.99146		0.786833	0.593302	0.679664	0.486133
Bnip2	839	1503	790	1451		1.79142	1.83671	0.941597	0.965403		6.73221	7.31522	6.67203	7.28001		0.583008	0.607975	-0.0601778	-0.0352101
Bnip3	55	323	57	377		5.87273	6.61404	1.03636	1.16718		4.00733	5.77765	4.04305	5.93225		1.77032	1.88919	0.0357181	0.154593
Bnip3l	813	484	653	718		0.595326	1.09954	0.803198	1.48347		6.70073	6.18208	6.48158	6.57647		-0.518646	0.0948924	-0.219154	0.394385
Bod1l	737	1095	781	1322		1.48575	1.6927	1.0597	1.20731		6.60259	6.99851	6.66058	7.1869		0.395922	0.526326	0.0579873	0.188391
Bop1	388	473	377	473		1.21907	1.25464	0.971649	1		5.96101	6.1591	5.93225	6.1591		0.19809	0.22685	-0.0287602	0
Bpgm	9915	1500	4992	3960		0.151286	0.793269	0.50348	2.64		9.2018	7.31322	8.51559	8.284		-1.88858	-0.231593	-0.686212	0.970779
Bpifa1	2295	307	230	1920		0.133769	8.34783	0.100218	6.25407		7.73849	5.72685	5.43808	7.56008		-2.01164	2.122	-2.30041	1.83323
Bpifb1	1617	181	137	1946		0.111936	14.2044	0.0847248	10.7514		7.38833	5.1985	4.91998	7.57353		-2.18983	2.65355	-2.46835	2.37503
Bptf	1650	2445	1839	2223		1.48182	1.20881	1.11455	0.909202		7.40853	7.8018	7.51698	7.70661		0.39327	0.189636	0.108447	-0.0951875
Brap	335	641	423	699		1.91343	1.65248	1.26269	1.09048		5.81413	6.46303	6.04737	6.54965		0.648899	0.502279	0.233242	0.0866213
Brd1	675	1014	838	1060		1.50222	1.26492	1.24148	1.04536		6.51471	6.92166	6.73102	6.96602		0.406945	0.235006	0.216305	0.044366
Brd2	3573	7282	3905	7234		2.03806	1.8525	1.09292	0.993408		8.18116	8.89316	8.27001	8.88655		0.712	0.616534	0.0888522	-0.00661342
Brd3	196	312	165	312		1.59184	1.89091	0.841837	1		5.27811	5.743	5.10595	5.743		0.464889	0.637058	-0.172169	0
Brd4	1067	1629	1307	1357		1.52671	1.03826	1.22493	0.833026		6.97261	7.39572	7.17549	7.21303		0.423115	0.0375419	0.202883	-0.18269
Brd7	430	574	557	709		1.33488	1.27289	1.29535	1.23519		6.06379	6.35263	6.32257	6.56386		0.288844	0.24129	0.25878	0.211226
Brd8	539	773	625	955		1.43414	1.528	1.15955	1.23545		6.28972	6.65028	6.43775	6.86171		0.360563	0.42396	0.148036	0.211432
Brd9	471	531	484	752		1.12739	1.55372	1.0276	1.4162		6.15486	6.27476	6.18208	6.62274		0.119904	0.440651	0.0272268	0.347974
Bre	302	400	360	534		1.3245	1.48333	1.19205	1.335		5.71043	5.99146	5.8861	6.2804		0.281038	0.394292	0.175677	0.288931
Brf1	548	632	569	904		1.15328	1.58875	1.03832	1.43038		6.30628	6.44889	6.34388	6.80683		0.142614	0.462949	0.0376051	0.35794
Bri3	168	293	211	287		1.74405	1.36019	1.25595	0.979522		5.12396	5.68017	5.35186	5.65948		0.556209	0.307624	0.227894	-0.0206904
Brix1	239	308	250	388		1.2887	1.552	1.04603	1.25974		5.47646	5.7301	5.52146	5.96101		0.253636	0.439544	0.0449974	0.230906
Brk1	215	331	240	365		1.53953	1.52083	1.11628	1.10272		5.37064	5.80212	5.48064	5.8999		0.43148	0.419258	0.110001	0.097779
Brms1	191	318	256	260		1.66492	1.01562	1.34031	0.81761		5.25227	5.76205	5.54518	5.56068		0.509778	0.0155042	0.292904	-0.20137
Brpf1	666	903	977	1093		1.35586	1.11873	1.46697	1.21041		6.50129	6.80572	6.88449	6.99668		0.304433	0.112195	0.383197	0.190959
Brpf3	235	460	271	468		1.95745	1.72694	1.15319	1.01739		5.45959	6.13123	5.60212	6.14847		0.671641	0.546349	0.142533	0.0172418
Brwd1	437	775	517	756		1.77346	1.46228	1.18307	0.975484		6.07993	6.65286	6.24804	6.62804		0.57293	0.379999	0.16811	-0.0248217
Brwd3	249	178	241	333		0.714859	1.38174	0.967871	1.87079		5.51745	5.18178	5.4848	5.80814		-0.335669	0.323346	-0.032656	0.626359
Bscl2	421	536	539	679		1.27316	1.25974	1.28029	1.26679		6.04263	6.28413	6.28972	6.52062		0.241501	0.230906	0.247083	0.236487
Bsdc1	393	557	336	480		1.4173	1.42857	0.854962	0.861759		5.97381	6.32257	5.81711	6.17379		0.348756	0.356675	-0.156698	-0.148779
Bsg	1234	1369	1250	2111		1.1094	1.6888	1.01297	1.542		7.11802	7.22184	7.1309	7.65492		0.10382	0.524018	0.0128826	0.433081
Bst1	463	1248	1086	1238		2.69546	1.13996	2.34557	0.991987		6.13773	7.1293	6.99026	7.12125		0.99157	0.130996	0.852529	-0.0080451
Bst2	446	905	366	650		2.02915	1.77596	0.820628	0.718232		6.10032	6.80793	5.90263	6.47697		0.707616	0.574339	-0.197686	-0.330963
Btaf1	574	873	688	850		1.52091	1.23547	1.19861	0.973654		6.35263	6.77194	6.53379	6.74524		0.419306	0.211448	0.181159	-0.0266992
Btbd1	210	331	274	326		1.57619	1.18978	1.30476	0.984894		5.34711	5.80212	5.61313	5.7869		0.455011	0.173769	0.266021	-0.015221
Btbd2	163	270	217	322		1.65644	1.48387	1.33129	1.19259		5.09375	5.59842	5.3799	5.77455		0.504672	0.394654	0.286147	0.17613
Btbd3	84	308	96	479		3.66667	4.98958	1.14286	1.55519		4.43082	5.7301	4.56435	6.1717		1.29928	1.60735	0.133531	0.441601
Btbd7	362	973	427	716		2.68785	1.67681	1.17956	0.735868		5.89164	6.88038	6.05678	6.57368		0.98874	0.516896	0.16514	-0.306704
Btd	168	334	170	433		1.9881	2.54706	1.0119	1.29641		5.12396	5.81114	5.1358	6.07074		0.687177	0.934939	0.0118345	0.259597
Btf3	1175	1669	1286	1704		1.42043	1.32504	1.09447	1.02097		7.06902	7.41998	7.15929	7.44073		0.350956	0.281442	0.0902685	0.0207538
Btg1	1490	2160	1954	1877		1.44966	0.960594	1.31141	0.868981		7.30653	7.67786	7.57763	7.53743		0.371332	-0.0402038	0.271102	-0.140433
Btg2	939	1736	893	1408		1.84878	1.57671	0.951012	0.81106		6.84482	7.45934	6.79459	7.24993		0.614523	0.455339	-0.0502289	-0.209413
Btk	678	600	813	773		0.884956	0.9508	1.19912	1.28833		6.51915	6.39693	6.70073	6.65028		-0.122218	-0.0504521	0.181584	0.253349
Bub1b	246	314	215	110		1.27642	0.511628	0.873984	0.350318		5.50533	5.74939	5.37064	4.70048		0.244061	-0.670158	-0.134694	-1.04891
Bub3	382	633	467	597		1.65707	1.27837	1.22251	0.943128		5.94542	6.45047	6.14633	6.39192		0.50505	0.245588	0.200909	-0.0585533
Bud31	284	433	302	476		1.52465	1.57616	1.06338	1.09931		5.64897	6.07074	5.71043	6.16542		0.421763	0.454991	0.0614528	0.0946801
Bzw1	980	1285	1034	1197		1.31122	1.15764	1.0551	0.931518		6.88755	7.15851	6.94119	7.08757		0.270961	0.146384	0.0536375	-0.0709403
Bzw2	394	415	563	532		1.0533	0.944938	1.42893	1.28193		5.97635	6.02828	6.33328	6.27664		0.0519276	-0.0566361	0.356929	0.248365
C030046E11Rik	442	647	518	618		1.4638	1.19305	1.17195	0.955178		6.09131	6.47235	6.24998	6.42649		0.381036	0.176513	0.158665	-0.0458578
C1galt1	257	237	219	316		0.922179	1.44292	0.85214	1.33333		5.54908	5.46806	5.38907	5.75574		-0.0810159	0.36667	-0.160004	0.287682
C1galt1c1	258	292	279	448		1.13178	1.60573	1.0814	1.53425		5.55296	5.67675	5.63121	6.10479		0.123794	0.473581	0.0782522	0.428039
C1qa	241	180	338	176		0.746888	0.52071	1.40249	0.977778		5.4848	5.19296	5.82305	5.17048		-0.29184	-0.652562	0.338249	-0.0224729
C1qb	195	209	394	161		1.07179	0.408629	2.02051	0.770335		5.273	5.34233	5.97635	5.0814		0.0693347	-0.894947	0.703351	-0.26093
C1qbp	282	300	318	393		1.06383	1.23585	1.12766	1.31		5.64191	5.70378	5.76205	5.97381		0.0618754	0.211758	0.120144	0.270027
C1ra	103	373	148	803		3.62136	5.42568	1.43689	2.15282		4.63473	5.92158	4.99721	6.68835		1.28685	1.69114	0.362483	0.766776
C1s	105	284	80	957		2.70476	11.9625	0.761905	3.36972		4.65396	5.64897	4.38203	6.8638		0.995014	2.48178	-0.271934	1.21483
C230081A13Rik	292	503	299	322		1.7226	1.07692	1.02397	0.640159		5.67675	6.22059	5.70044	5.77455		0.543836	0.074108	0.0236898	-0.446039
C2cd2	108	299	145	294		2.76852	2.02759	1.34259	0.983278		4.68213	5.70044	4.97673	5.68358		1.01831	0.706846	0.294603	-0.0168638
C2cd2l	317	452	641	812		1.42587	1.26677	2.02208	1.79646		5.7589	6.11368	6.46303	6.6995		0.35478	0.236471	0.704128	0.585818
C2cd3	493	738	425	595		1.49696	1.4	0.862069	0.806233		6.20051	6.60394	6.05209	6.38856		0.403435	0.336472	-0.14842	-0.215382
C2cd5	326	272	359	415		0.834356	1.15599	1.10123	1.52574		5.7869	5.6058	5.88332	6.02828		-0.181095	0.144956	0.096425	0.422476
C3	2965	7351	3396	20383		2.47926	6.00206	1.14536	2.77282		7.99463	8.90259	8.13035	9.92246		0.907959	1.7921	0.135721	1.01986
C3ar1	188	150	270	339		0.797872	1.25556	1.43617	2.26		5.23644	5.01064	5.59842	5.826		-0.225807	0.227578	0.36198	0.815365
C4b	330	460	1396	1935		1.39394	1.3861	4.2303	4.20652		5.79909	6.13123	7.24137	7.56786		0.332134	0.326496	1.44227	1.43664
C530008M17Rik	236	257	430	371		1.08898	0.862791	1.82203	1.44358		5.46383	5.54908	6.06379	5.9162		0.0852443	-0.147583	0.599953	0.367126
C5ar1	486	1457	774	1684		2.99794	2.17571	1.59259	1.1558		6.18621	7.28413	6.65157	7.42893		1.09793	0.777355	0.465363	0.144792
C7	102	105	65	606		1.02941	9.32308	0.637255	5.77143		4.62497	4.65396	4.17439	6.40688		0.0289875	2.23249	-0.450586	1.75292
C77080	255	182	309	447		0.713725	1.4466	1.21176	2.45604		5.54126	5.20401	5.73334	6.10256		-0.337257	0.369217	0.192078	0.898552
Cab39	668	1120	797	1019		1.67665	1.27854	1.19311	0.909821		6.50429	7.02108	6.68085	6.92658		0.516796	0.245722	0.176567	-0.0945069
Cab39l	144	262	208	316		1.81944	1.51923	1.44444	1.20611		4.96981	5.56834	5.33754	5.75574		0.598531	0.418204	0.367725	0.187398
Cabin1	682	953	877	1095		1.39736	1.24857	1.28592	1.149		6.52503	6.85961	6.77651	6.99851		0.334585	0.222003	0.251477	0.138895
Cactin	434	559	482	569		1.28802	1.1805	1.1106	1.01789		6.07304	6.32615	6.17794	6.34388		0.253105	0.165936	0.1049	0.017731
Cacul1	245	382	275	295		1.55918	1.07273	1.12245	0.772251		5.50126	5.94542	5.61677	5.68698		0.444162	0.0702043	0.115513	-0.258445
Cacybp	367	351	355	376		0.956403	1.05915	0.967302	1.07123		5.90536	5.86079	5.87212	5.92959		-0.0445756	0.0574714	-0.0332441	0.0688029
Cad	373	464	448	471		1.24397	1.05134	1.20107	1.01509		5.92158	6.13988	6.10479	6.15486		0.218306	0.0500649	0.183215	0.0149735
Cadps2	120	422	129	341		3.51667	2.64341	1.075	0.808057		4.78749	6.04501	4.85981	5.83188		1.25751	0.97207	0.0723207	-0.213123
Calcoco1	467	623	492	985		1.33405	2.00203	1.05353	1.58106		6.14633	6.43455	6.19848	6.89264		0.288217	0.694163	0.0521495	0.458095
Calcrl	1504	8028	1997	7749		5.33777	3.88032	1.32779	0.965247		7.31588	8.99069	7.5994	8.95532		1.67481	1.35592	0.283518	-0.0353716
Cald1	316	720	276	641		2.27848	2.32246	0.873418	0.890278		5.75574	6.57925	5.6204	6.46303		0.823509	0.842629	-0.135341	-0.116222
Calm1	2094	2871	2488	3340		1.37106	1.34244	1.18816	1.16336		7.64683	7.96242	7.81923	8.11373		0.315584	0.294492	0.172403	0.15131
Calm2	1056	1472	1381	1700		1.39394	1.23099	1.30777	1.15489		6.96224	7.29438	7.23056	7.43838		0.332134	0.20782	0.26832	0.144006
Calm3	590	904	689	1015		1.5322	1.47315	1.1678	1.12279		6.38012	6.80683	6.53524	6.92264		0.426707	0.387403	0.155119	0.115815
Calr	6388	8144	7964	8236		1.27489	1.03415	1.24671	1.0113		8.76218	9.00504	8.98269	9.01627		0.24286	0.0335834	0.22051	0.0112333
Calu	537	1248	671	1026		2.32402	1.52906	1.24953	0.822115		6.286	7.1293	6.50877	6.93342		0.843299	0.424654	0.222771	-0.195875
Camk1	718	733	1164	1188		1.02089	1.02062	1.62117	1.62074		6.57647	6.59715	7.05962	7.08003		0.0206761	0.0204089	0.483148	0.482881
Camk2d	521	752	764	836		1.44338	1.09424	1.46641	1.1117		6.25575	6.62274	6.63857	6.72863		0.366986	0.0900608	0.382818	0.105892
Camk2g	266	335	368	493		1.2594	1.33967	1.38346	1.47164		5.5835	5.81413	5.90808	6.20051		0.230634	0.292426	0.324587	0.386379
Camkk2	260	122	248	184		0.469231	0.741935	0.953846	1.5082		5.56068	4.80402	5.51343	5.21494		-0.756661	-0.298493	-0.0472529	0.410915
Camsap1	190	380	241	312		2	1.29461	1.26842	0.821053		5.24702	5.94017	5.4848	5.743		0.693147	0.258206	0.237773	-0.197168
Camsap2	358	835	536	749		2.3324	1.39739	1.49721	0.897006		5.88053	6.72743	6.28413	6.61874		0.846899	0.334605	0.403601	-0.108693
Camta2	771	1008	948	1187		1.30739	1.25211	1.22957	1.17758		6.64769	6.91572	6.85435	7.07918		0.268035	0.22483	0.206666	0.163461
Cand1	639	795	747	1008		1.24413	1.3494	1.16901	1.26792		6.4599	6.67834	6.61607	6.91572		0.218438	0.299658	0.156161	0.237381
Cant1	219	209	289	430		0.954338	1.48789	1.31963	2.05742		5.38907	5.34233	5.66643	6.06379		-0.0467375	0.397359	0.277355	0.721451
Canx	2426	3344	3471	3747		1.3784	1.07952	1.43075	1.12051		7.794	8.11492	8.1522	8.22871		0.320924	0.0765128	0.358199	0.113788
Cap1	3002	4186	4666	5061		1.3944	1.08465	1.5543	1.20903		8.00703	8.3395	8.44806	8.52932		0.332467	0.0812619	0.441023	0.189818
Capg	1619	1592	2512	2043		0.983323	0.813296	1.55158	1.28329		7.38956	7.37275	7.82883	7.62217		-0.0168176	-0.20666	0.439271	0.249428
Capn1	1019	1418	1461	1966		1.39156	1.34565	1.43376	1.38646		6.92658	7.257	7.28688	7.58376		0.330426	0.29688	0.360299	0.326754
Capn2	1501	2435	1892	2926		1.62225	1.54651	1.26049	1.20164		7.31389	7.7977	7.54539	7.98139		0.483815	0.436002	0.231503	0.18369
Capn7	506	644	594	743		1.27273	1.25084	1.17391	1.15373		6.22654	6.4677	6.38688	6.6107		0.241162	0.223817	0.160343	0.142997
Capns1	1340	1702	1541	1990		1.27015	1.29137	1.15	1.16921		7.20042	7.43956	7.34019	7.59589		0.239134	0.255703	0.139762	0.156331
Caprin1	1719	1997	2212	2422		1.16172	1.09494	1.28679	1.21282		7.4495	7.5994	7.70165	7.79235		0.149903	0.0906966	0.252154	0.192948
Capza1	548	863	704	787		1.57482	1.1179	1.28467	0.911935		6.30628	6.76041	6.55678	6.66823		0.454139	0.11145	0.250503	-0.0921864
Capza2	1239	1930	1507	1693		1.55771	1.12342	1.2163	0.877202		7.12206	7.56528	7.31788	7.43426		0.443215	0.116381	0.195816	-0.131018
Capzb	2324	3006	2600	3223		1.29346	1.23962	1.11876	1.07219		7.75105	8.00837	7.86327	8.07807		0.25732	0.214801	0.112222	0.0697023
Car2	531	471	339	442		0.887006	1.30383	0.638418	0.938429		6.27476	6.15486	5.826	6.09131		-0.119904	0.26531	-0.448762	-0.0635482
Car4	1549	5331	2484	7903		3.44158	3.18156	1.60362	1.48246		7.34536	8.58129	7.81763	8.975		1.23593	1.15737	0.472261	0.393704
Card10	219	1100	247	942		5.02283	3.81377	1.12785	0.856364		5.38907	7.00307	5.50939	6.84801		1.61399	1.33862	0.120317	-0.15506
Card11	1671	1457	2509	1965		0.871933	0.783181	1.5015	1.34866		7.42118	7.28413	7.82764	7.58325		-0.137043	-0.244392	0.406462	0.299113
Card6	286	312	273	363		1.09091	1.32967	0.954545	1.16346		5.65599	5.743	5.60947	5.8944		0.0870114	0.284931	-0.04652	0.1514
Card9	373	351	582	728		0.941019	1.25086	1.56032	2.07407		5.92158	5.86079	6.36647	6.5903		-0.0607922	0.223831	0.444892	0.729515
Carhsp1	231	350	162	354		1.51515	2.18519	0.701299	1.01143		5.44242	5.85793	5.0876	5.8693		0.415515	0.781701	-0.354821	0.0113638
Carkd	149	224	217	449		1.50336	2.06912	1.45638	2.00446		5.00395	5.41165	5.3799	6.10702		0.4077	0.727126	0.375951	0.695377
Carm1	242	326	195	341		1.34711	1.74872	0.805785	1.04601		5.48894	5.7869	5.273	5.83188		0.29796	0.558883	-0.215938	0.0449851
Cars	268	454	367	458		1.69403	1.24796	1.3694	1.00881		5.59099	6.1181	5.90536	6.12687		0.52711	0.221507	0.314375	0.00877199
Casc3	368	519	390	729		1.41033	1.86923	1.05978	1.40462		5.90808	6.2519	5.96615	6.59167		0.343821	0.625527	0.0580638	0.33977
Casc4	184	863	152	294		4.69022	1.93421	0.826087	0.340672		5.21494	6.76041	5.02388	5.68358		1.54548	0.659699	-0.191055	-1.07683
Casd1	279	619	371	548		2.21864	1.47709	1.32975	0.885299		5.63121	6.42811	5.9162	6.30628		0.796893	0.390073	0.28499	-0.12183
Cask	191	259	303	415		1.35602	1.36964	1.58639	1.60232		5.25227	5.55683	5.71373	6.02828		0.304555	0.314546	0.461459	0.47145
Caskin2	579	3297	579	3128		5.6943	5.40242	1	0.948741		6.3613	8.10077	6.3613	8.04815		1.73947	1.68685	0	-0.0526191
Casp1	457	514	523	398		1.12473	0.760994	1.14442	0.774319		6.12468	6.24222	6.25958	5.98645		0.11754	-0.273129	0.134898	-0.255771
Casp3	199	270	213	218		1.35678	1.02347	1.07035	0.807407		5.2933	5.59842	5.36129	5.3845		0.305117	0.0232029	0.0679873	-0.213927
Casp4	270	878	264	401		3.25185	1.51894	0.977778	0.45672		5.59842	6.77765	5.57595	5.99396		1.17922	0.418012	-0.0224729	-0.783685
Casp6	160	219	165	317		1.36875	1.92121	1.03125	1.44749		5.07517	5.38907	5.10595	5.7589		0.313898	0.652956	0.0307717	0.36983
Casp7	125	343	183	316		2.744	1.72678	1.464	0.921283		4.82831	5.83773	5.20949	5.75574		1.00942	0.546256	0.381172	-0.0819882
Casp8	802	1437	1179	1264		1.79177	1.07209	1.47007	0.87961		6.68711	7.27031	7.07242	7.14204		0.583204	0.0696147	0.385313	-0.128276
Casp8ap2	380	646	393	572		1.7	1.45547	1.03421	0.885449		5.94017	6.4708	5.97381	6.34914		0.530628	0.375329	0.0336384	-0.121661
Cast	1282	2091	1842	2361		1.63105	1.28176	1.43682	1.12912		7.15618	7.6454	7.51861	7.76684		0.489221	0.248233	0.362431	0.121443
Casz1	416	1488	375	1592		3.57692	4.24533	0.901442	1.06989		6.03069	7.30519	5.92693	7.37275		1.2745	1.44582	-0.103759	0.0675582
Cat	1331	1101	1482	1674		0.827198	1.12955	1.11345	1.52044		7.19369	7.00397	7.30115	7.42297		-0.189712	0.121823	0.107462	0.418997
Cav1	1035	3653	1114	4477		3.52947	4.01885	1.07633	1.22557		6.94216	8.2033	7.01571	8.40671		1.26115	1.391	0.0735557	0.203404
Cav2	337	1211	432	1341		3.59347	3.10417	1.2819	1.10735		5.82008	7.0992	6.06843	7.20117		1.27912	1.13275	0.248343	0.101969
Cbfa2t3	307	447	224	480		1.45603	2.14286	0.729642	1.07383		5.72685	6.10256	5.41165	6.17379		0.375711	0.76214	-0.315202	0.0712275
Cbfb	316	481	404	442		1.52215	1.09406	1.27848	0.918919		5.75574	6.17587	6.00141	6.09131		0.420125	0.089895	0.245673	-0.0845574
Cbl	437	712	545	553		1.62929	1.01468	1.24714	0.776685		6.07993	6.56808	6.30079	6.31536		0.488145	0.0145722	0.220853	-0.25272
Cblb	525	788	534	587		1.50095	1.09925	1.01714	0.744924		6.2634	6.6695	6.2804	6.37502		0.4061	0.094629	0.0169976	-0.294473
Cbr1	198	143	189	295		0.722222	1.56085	0.954545	2.06294		5.28827	4.96284	5.24175	5.68698		-0.325422	0.445228	-0.04652	0.724131
Cbr2	1094	606	982	4032		0.553931	4.10591	0.897623	6.65347		6.9976	6.40688	6.88959	8.30202		-0.590716	1.41243	-0.108005	1.89514
Cbx1	151	276	192	243		1.82781	1.26562	1.27152	0.880435		5.01728	5.6204	5.2575	5.49306		0.603121	0.235566	0.240216	-0.127339
Cbx4	639	888	585	980		1.38967	1.67521	0.915493	1.1036		6.4599	6.78897	6.37161	6.88755		0.329067	0.515941	-0.0882926	0.0985808
Cc2d1a	299	406	423	551		1.35786	1.3026	1.41472	1.35714		5.70044	6.00635	6.04737	6.31173		0.30591	0.264363	0.346929	0.305382
Cc2d1b	389	507	486	615		1.30334	1.26543	1.24936	1.21302		5.96358	6.22851	6.18621	6.42162		0.264932	0.235414	0.222629	0.193111
Ccar1	829	1247	1000	1297		1.50422	1.297	1.20627	1.0401		6.72022	7.1285	6.90776	7.16781		0.408276	0.260054	0.187535	0.0393132
Ccbp2	72	557	78	609		7.73611	7.80769	1.08333	1.09336		4.27667	6.32257	4.35671	6.41182		2.0459	2.05511	0.0800427	0.089253
Ccdc104	179	180	190	335		1.00559	1.76316	1.06145	1.86111		5.18739	5.19296	5.24702	5.81413		0.00557105	0.567106	0.0596383	0.621174
Ccdc117	204	197	190	245		0.965686	1.28947	0.931373	1.24365		5.31812	5.2832	5.24702	5.50126		-0.0349163	0.254234	-0.0710959	0.218054
Ccdc12	371	379	396	463		1.02156	1.16919	1.06739	1.22164		5.9162	5.93754	5.98141	6.13773		0.0213341	0.156313	0.0652121	0.200191
Ccdc124	251	362	293	348		1.44223	1.18771	1.16733	0.961326		5.52545	5.89164	5.68017	5.8522		0.366191	0.17203	0.15472	-0.0394417
Ccdc132	208	317	283	328		1.52404	1.15901	1.36058	1.0347		5.33754	5.7589	5.64545	5.79301		0.421364	0.147567	0.307909	0.0341118
Ccdc174	158	268	166	318		1.6962	1.91566	1.05063	1.18657		5.0626	5.59099	5.11199	5.76205		0.528392	0.650064	0.0493928	0.171064
Ccdc22	228	220	294	382		0.964912	1.29932	1.28947	1.73636		5.42935	5.39363	5.68358	5.94542		-0.0357181	0.261841	0.254234	0.551793
Ccdc41	287	419	393	482		1.45993	1.22646	1.36934	1.15036		5.65948	6.03787	5.97381	6.17794		0.378389	0.204135	0.314327	0.140073
Ccdc47	699	900	786	1301		1.28755	1.65522	1.12446	1.44556		6.54965	6.80239	6.66696	7.17089		0.252744	0.503932	0.117306	0.368494
Ccdc50	174	256	286	342		1.47126	1.1958	1.64368	1.33594		5.15906	5.54518	5.65599	5.83481		0.386122	0.178819	0.496937	0.289633
Ccdc55	198	317	270	376		1.60101	1.39259	1.36364	1.18612		5.28827	5.7589	5.59842	5.92959		0.470635	0.331167	0.310155	0.170687
Ccdc59	167	368	193	291		2.20359	1.50777	1.15569	0.790761		5.11799	5.90808	5.26269	5.67332		0.790089	0.410633	0.144696	-0.23476
Ccdc66	168	237	225	353		1.41071	1.56889	1.33929	1.48945		5.12396	5.46806	5.4161	5.86647		0.344096	0.450368	0.292136	0.398408
Ccdc80	162	246	487	1220		1.51852	2.50513	3.00617	4.95935		5.0876	5.50533	6.18826	7.10661		0.417735	0.918342	1.10067	1.60127
Ccdc85a	106	719	124	681		6.78302	5.49194	1.16981	0.947149		4.66344	6.57786	4.82028	6.52356		1.91442	1.70328	0.156842	-0.0542991
Ccdc85b	229	439	233	525		1.91703	2.25322	1.01747	1.1959		5.43372	6.0845	5.45104	6.2634		0.650777	0.81236	0.0173165	0.178899
Ccdc86	132	358	216	331		2.71212	1.53241	1.63636	0.924581		4.8828	5.88053	5.37528	5.80212		0.997731	0.42684	0.492476	-0.0784146
Ccdc88a	502	507	759	672		1.00996	0.885375	1.51195	1.32544		6.2186	6.22851	6.632	6.51026		0.00991088	-0.121743	0.413402	0.281747
Ccdc88b	1230	2270	1487	1647		1.84553	1.1076	1.20894	0.725551		7.11477	7.72754	7.30452	7.40671		0.612766	0.102195	0.189746	-0.320824
Ccdc88c	2137	1883	1518	1210		0.881142	0.797101	0.710342	0.642592		7.66716	7.54062	7.32515	7.09838		-0.126537	-0.226773	-0.342009	-0.442246
Ccdc9	542	732	556	932		1.35055	1.67626	1.02583	1.27322		6.29527	6.59578	6.32077	6.83733		0.300515	0.516565	0.0255023	0.241552
Ccdc90a	142	265	190	303		1.8662	1.59474	1.33803	1.1434		4.95583	5.57973	5.24702	5.71373		0.623903	0.466709	0.291197	0.134003
Ccdc91	127	285	190	256		2.24409	1.34737	1.49606	0.898246		4.84419	5.65249	5.24702	5.54518		0.808302	0.298153	0.402837	-0.107312
Ccdc97	189	202	241	313		1.06878	1.29876	1.27513	1.5495		5.24175	5.30827	5.4848	5.7462		0.0665207	0.261406	0.24305	0.437935
Ccl3	2513	3801	2563	3163		1.51253	1.2341	1.0199	0.832149		7.82923	8.24302	7.84893	8.05928		0.413787	0.210342	0.0197012	-0.183743
Ccl4	1906	2586	1691	2369		1.35677	1.40095	0.887198	0.916087		7.55276	7.85787	7.43308	7.77022		0.305105	0.337148	-0.119687	-0.0876444
Ccl5	2269	5088	2377	2023		2.2424	0.851073	1.0476	0.397602		7.72709	8.53464	7.77359	7.61234		0.807546	-0.161258	0.0465	-0.922303
Ccl6	4237	5813	9407	9495		1.37196	1.00935	2.2202	1.63341		8.35161	8.66785	9.14921	9.15852		0.316241	0.00931125	0.797599	0.490669
Ccl9	550	834	694	946		1.51636	1.36311	1.26182	1.13429		6.30992	6.72623	6.54247	6.85224		0.416315	0.309771	0.232554	0.126009
Ccm2	544	435	498	504		0.799632	1.01205	0.915441	1.15862		6.29895	6.07535	6.2106	6.22258		-0.223603	0.0119762	-0.0883492	0.14723
Ccm2l	161	1285	175	1068		7.98137	6.10286	1.08696	0.831128		5.0814	7.15851	5.16479	6.97354		2.07711	1.80876	0.0833816	-0.184971
Ccnd1	218	313	318	540		1.43578	1.69811	1.45872	1.72524		5.3845	5.7462	5.76205	6.29157		0.361708	0.529518	0.377556	0.545366
Ccnd2	343	595	457	450		1.73469	0.984683	1.33236	0.756303		5.83773	6.38856	6.12468	6.10925		0.550831	-0.0154358	0.286953	-0.279314
Ccnd3	772	1295	683	1115		1.67746	1.6325	0.884715	0.861004		6.64898	7.16627	6.52649	7.01661		0.517281	0.490115	-0.12249	-0.149656
Ccndbp1	1331	575	884	1077		0.432006	1.21833	0.664162	1.87304		7.19369	6.35437	6.78446	6.98193		-0.839316	0.197478	-0.409229	0.627565
Ccng1	344	370	530	653		1.07558	1.23208	1.5407	1.76486		5.84064	5.9135	6.27288	6.48158		0.0728613	0.2087	0.432235	0.568074
Ccng2	391	715	485	785		1.82864	1.61856	1.24041	1.0979		5.96871	6.57228	6.18415	6.66568		0.603575	0.481535	0.215441	0.0934012
Ccni	800	1095	1043	1415		1.36875	1.35666	1.30375	1.29224		6.68461	6.99851	6.94986	7.25488		0.313898	0.305028	0.265245	0.256375
Ccnk	322	370	383	383		1.14907	1	1.18944	1.03514		5.77455	5.9135	5.94803	5.94803		0.138951	0	0.173483	0.034532
Ccnl1	2763	4438	3433	4204		1.60623	1.22458	1.24249	0.947274		7.92407	8.39796	8.14119	8.34379		0.473887	0.202602	0.217117	-0.0541674
Ccnl2	1123	2090	1550	2626		1.86109	1.69419	1.38023	1.25646		7.02376	7.64492	7.34601	7.87322		0.62116	0.527207	0.322251	0.228298
Ccnt1	253	410	314	504		1.62055	1.6051	1.24111	1.22927		5.53339	6.01616	5.74939	6.22258		0.482768	0.473183	0.216003	0.206419
Ccnt2	431	745	522	589		1.72854	1.12835	1.21114	0.790604		6.06611	6.61338	6.25767	6.37843		0.547276	0.120759	0.191559	-0.234958
Ccny	408	925	454	970		2.26716	2.13656	1.11275	1.04865		6.01127	6.82979	6.1181	6.8773		0.818527	0.759199	0.10683	0.0475023
Ccpg1	1460	2530	2043	3801		1.73288	1.8605	1.39932	1.50237		7.28619	7.83597	7.62217	8.24302		0.549783	0.620845	0.335983	0.407045
Ccr1	390	1074	602	1150		2.75385	1.9103	1.54359	1.07076		5.96615	6.97915	6.40026	7.04752		1.013	0.64726	0.434111	0.0683719
Ccr2	678	476	687	345		0.702065	0.502183	1.01327	0.72479		6.51915	6.16542	6.53233	5.84354		-0.353729	-0.68879	0.013187	-0.321873
Ccr5	230	449	187	95		1.95217	0.508021	0.813043	0.211581		5.43808	6.10702	5.23111	4.55388		0.668944	-0.677232	-0.206971	-1.55315
Ccr7	1168	239	859	211		0.204623	0.245634	0.735445	0.882845		7.06305	5.47646	6.75577	5.35186		-1.58658	-1.40391	-0.307279	-0.124605
Ccrl2	871	4283	1721	1328		4.91734	0.771644	1.97589	0.310063		6.76964	8.36241	7.45066	7.19143		1.59277	-0.259231	0.681019	-1.17098
Ccrn4l	129	198	210	385		1.53488	1.83333	1.62791	1.94444		4.85981	5.28827	5.34711	5.95324		0.428455	0.606136	0.487295	0.664976
Ccser2	396	819	379	916		2.06818	2.41689	0.957071	1.11844		5.98141	6.70808	5.93754	6.82002		0.72667	0.88248	-0.043878	0.111932
Cct2	1819	2159	2178	2358		1.18692	1.08264	1.19736	1.09217		7.50604	7.6774	7.68616	7.76557		0.171358	0.0794068	0.18012	0.0881687
Cct3	909	1217	1078	1196		1.33883	1.10946	1.18592	0.982744		6.81235	7.10414	6.98286	7.08674		0.291799	0.103875	0.170518	-0.0174062
Cct4	1521	1557	1716	2009		1.02367	1.17075	1.12821	1.2903		7.32712	7.35052	7.44775	7.60539		0.0233929	0.157641	0.120628	0.254876
Cct5	1712	1687	1965	2126		0.985397	1.08193	1.14778	1.26023		7.44542	7.43071	7.58325	7.662		-0.0147105	0.07875	0.13783	0.23129
Cct6a	634	809	770	807		1.27603	1.04805	1.21451	0.997528		6.45205	6.6958	6.64639	6.69332		0.24375	0.0469332	0.194342	-0.00247525
Cct7	1238	1582	1344	1603		1.27787	1.19271	1.08562	1.01327		7.12125	7.36645	7.20341	7.37963		0.245193	0.176227	0.0821531	0.013187
Cct8	1405	1488	1519	1832		1.05907	1.20606	1.08114	1.23118		7.24779	7.30519	7.32581	7.51316		0.0573956	0.187356	0.0780149	0.207975
Ccz1	410	510	431	630		1.2439	1.46172	1.05122	1.23529		6.01616	6.23441	6.06611	6.44572		0.218254	0.379612	0.0499509	0.211309
Cd101	169	221	237	213		1.30769	0.898734	1.40237	0.963801		5.1299	5.39816	5.46806	5.36129		0.268264	-0.106768	0.338161	-0.0368705
Cd14	1155	9438	2517	6632		8.17143	2.63488	2.17922	0.702691		7.05186	9.1525	7.83082	8.79966		2.10064	0.968839	0.778967	-0.352838
Cd151	315	854	385	1320		2.71111	3.42857	1.22222	1.54567		5.75257	6.74993	5.95324	7.18539		0.997359	1.23214	0.200671	0.435456
Cd164	1328	1830	2309	2538		1.37801	1.09918	1.7387	1.38689		7.19143	7.51207	7.74457	7.83913		0.320642	0.0945618	0.55314	0.32706
Cd177	478	1117	682	1795		2.33682	2.63196	1.42678	1.60698		6.16961	7.0184	6.52503	7.49276		0.848791	0.967731	0.355419	0.474359
Cd180	517	151	469	199		0.29207	0.424307	0.907157	1.31788		6.24804	5.01728	6.1506	5.2933		-1.23076	-0.857298	-0.0974401	0.276025
Cd19	1207	320	879	268		0.26512	0.304892	0.728252	0.8375		7.09589	5.76832	6.77878	5.59099		-1.32757	-1.1878	-0.317108	-0.177334
Cd2	1615	1161	2130	1299		0.718885	0.609859	1.31889	1.11886		7.38709	7.05704	7.66388	7.16935		-0.330053	-0.494527	0.276787	0.112313
Cd200	321	1997	169	729		6.22118	4.31361	0.52648	0.365048		5.77144	7.5994	5.1299	6.59167		1.82796	1.46178	-0.641542	-1.00773
Cd200r1	162	122	296	231		0.753086	0.780405	1.82716	1.89344		5.0876	4.80402	5.69036	5.44242		-0.283575	-0.247942	0.602763	0.638397
Cd200r4	191	139	292	301		0.727749	1.03082	1.5288	2.16547		5.25227	4.93447	5.67675	5.70711		-0.317799	0.0303565	0.42448	0.772636
Cd22	1304	739	1203	650		0.566718	0.540316	0.922546	0.879567		7.17319	6.6053	7.09257	6.47697		-0.567894	-0.615601	-0.080618	-0.128326
Cd226	202	344	153	242		1.70297	1.5817	0.757426	0.703488		5.30827	5.84064	5.03044	5.48894		0.532374	0.4585	-0.27783	-0.351704
Cd244	366	431	293	383		1.1776	1.30717	0.800546	0.888631		5.90263	6.06611	5.68017	5.94803		0.163475	0.267862	-0.222461	-0.118073
Cd24a	394	485	285	391		1.23096	1.37193	0.72335	0.806186		5.97635	6.18415	5.65249	5.96871		0.207798	0.316218	-0.323862	-0.215441
Cd274	399	2192	548	447		5.49373	0.815693	1.37343	0.203923		5.98896	7.69257	6.30628	6.10256		1.70361	-0.203717	0.317314	-1.59001
Cd2ap	467	674	556	819		1.44325	1.47302	1.19058	1.21513		6.14633	6.51323	6.32077	6.70808		0.366901	0.387316	0.174439	0.194854
Cd2bp2	283	437	346	553		1.54417	1.59827	1.22261	1.26545		5.64545	6.07993	5.84644	6.31536		0.434486	0.468919	0.200992	0.235425
Cd300a	293	256	348	318		0.87372	0.913793	1.18771	1.24219		5.68017	5.54518	5.8522	5.76205		-0.134995	-0.0901511	0.17203	0.216874
Cd300lf	394	1817	751	1639		4.61168	2.18242	1.90609	0.902036		5.97635	7.50494	6.62141	7.40184		1.52859	0.780436	0.645055	-0.1031
Cd302	481	603	793	881		1.25364	1.11097	1.64865	1.46103		6.17587	6.40192	6.67582	6.78106		0.22605	0.105234	0.499956	0.37914
Cd33	237	985	387	1302		4.15612	3.36434	1.63291	1.32183		5.46806	6.89264	5.95842	7.17166		1.42458	1.21323	0.490365	0.279015
Cd34	377	1672	359	1712		4.43501	4.7688	0.952255	1.02392		5.93225	7.42178	5.88332	7.44542		1.48953	1.5621	-0.0489228	0.0236418
Cd36	6065	19539	7807	20737		3.2216	2.65621	1.28722	1.06131		8.71029	9.88017	8.96278	9.93967		1.16988	0.976899	0.252486	0.0595071
Cd37	1437	1128	1116	1105		0.784969	0.990143	0.776618	0.97961		7.27031	7.0282	7.01751	7.0076		-0.242111	-0.00990553	-0.252807	-0.0206008
Cd38	155	413	193	395		2.66452	2.04663	1.24516	0.956416		5.04343	6.02345	5.26269	5.97889		0.980022	0.716196	0.219265	-0.0445618
Cd44	2581	3686	4386	4300		1.42813	0.980392	1.69934	1.16658		7.85593	8.2123	8.38617	8.36637		0.356365	-0.0198026	0.530241	0.154073
Cd47	1533	2846	1791	2895		1.85649	1.61642	1.1683	1.01722		7.33498	7.95367	7.49053	7.97074		0.618688	0.480211	0.155548	0.0170706
Cd48	772	658	729	486		0.852332	0.666667	0.944301	0.738602		6.64898	6.4892	6.59167	6.18621		-0.15978	-0.405465	-0.0573108	-0.302996
Cd52	1322	1714	1167	1279		1.29652	1.09597	0.882753	0.746208		7.1869	7.44659	7.06219	7.15383		0.259684	0.0916422	-0.124709	-0.292751
Cd53	2012	2931	2576	2884		1.45676	1.11957	1.28032	0.983965		7.60688	7.9831	7.85399	7.96693		0.376214	0.11294	0.247109	-0.0161654
Cd55	487	227	360	245		0.466119	0.680556	0.73922	1.0793		6.18826	5.42495	5.8861	5.50126		-0.763314	-0.384846	-0.30216	0.0763082
Cd63	514	527	615	936		1.02529	1.52195	1.1965	1.77609		6.24222	6.2672	6.42162	6.84162		0.0249773	0.419993	0.179399	0.574415
Cd68	2509	2716	4187	3301		1.0825	0.788393	1.66879	1.21539		7.82764	7.90692	8.33974	8.10198		0.0792759	-0.237759	0.5121	0.195065
Cd69	760	488	654	740		0.642105	1.1315	0.860526	1.51639		6.63332	6.19032	6.48311	6.60665		-0.443003	0.123543	-0.150211	0.416335
Cd7	475	366	383	576		0.770526	1.50392	0.806316	1.57377		6.16331	5.90263	5.94803	6.35611		-0.260681	0.408073	-0.21528	0.453474
Cd72	407	251	326	130		0.616708	0.398773	0.800983	0.517928		6.00881	5.52545	5.7869	4.86753		-0.48336	-0.919363	-0.221916	-0.657918
Cd74	13507	8705	8386	4444		0.644481	0.529931	0.620863	0.510511		9.51096	9.07165	9.03432	8.39931		-0.43931	-0.635009	-0.476644	-0.672343
Cd79a	1379	461	1162	374		0.3343	0.321859	0.84264	0.81128		7.22911	6.1334	7.0579	5.92426		-1.09572	-1.13364	-0.171216	-0.209142
Cd79b	724	241	572	282		0.332873	0.493007	0.790055	1.17012		6.58479	5.4848	6.34914	5.64191		-1.09999	-0.707232	-0.235652	0.15711
Cd81	432	597	541	754		1.38194	1.39372	1.25231	1.26298		6.06843	6.39192	6.29342	6.62539		0.323492	0.331973	0.224994	0.233475
Cd82	803	1105	837	1158		1.37609	1.38351	1.04234	1.04796		6.68835	7.0076	6.72982	7.05445		0.319246	0.324626	0.0414694	0.046849
Cd83	624	200	480	198		0.320513	0.4125	0.769231	0.99		6.43615	5.29832	6.17379	5.28827		-1.13783	-0.885519	-0.262364	-0.0100503
Cd84	840	1209	1420	1824		1.43929	1.28451	1.69048	1.50868		6.7334	7.09755	7.25841	7.50879		0.364147	0.250375	0.52501	0.411238
Cd9	6672	8961	9530	12709		1.34308	1.33358	1.42836	1.41826		8.80567	9.10064	9.1622	9.45007		0.294962	0.287866	0.356525	0.349429
Cd93	633	4635	832	3280		7.32227	3.94231	1.31438	0.707659		6.45047	8.44139	6.72383	8.0956		1.99092	1.37177	0.273362	-0.345793
Cd97	8503	17297	9276	20095		2.03422	2.16634	1.09091	1.16176		9.04817	9.75829	9.13519	9.90823		0.710114	0.773041	0.0870114	0.149938
Cdadc1	188	350	226	465		1.8617	2.05752	1.20213	1.32857		5.23644	5.85793	5.42053	6.14204		0.621491	0.721502	0.184093	0.284104
Cdan1	167	280	199	234		1.67665	1.17588	1.19162	0.835714		5.11799	5.63479	5.2933	5.45532		0.516796	0.162016	0.175311	-0.179468
Cdc123	327	357	386	594		1.09174	1.53886	1.18043	1.66387		5.78996	5.87774	5.95584	6.38688		0.0877756	0.431042	0.165877	0.509144
Cdc16	303	393	359	630		1.29703	1.75487	1.18482	1.60305		5.71373	5.97381	5.88332	6.44572		0.260077	0.562397	0.16959	0.47191
Cdc23	147	262	175	326		1.78231	1.86286	1.19048	1.24427		4.99043	5.56834	5.16479	5.7869		0.577912	0.622111	0.174353	0.218553
Cdc25b	519	334	511	609		0.643545	1.19178	0.984586	1.82335		6.2519	5.81114	6.23637	6.41182		-0.440763	0.175449	-0.0155343	0.600677
Cdc27	313	512	362	484		1.63578	1.33702	1.15655	0.945312		5.7462	6.23832	5.89164	6.18208		0.492121	0.290441	0.145441	-0.0562397
Cdc34	215	262	221	299		1.2186	1.35294	1.02791	1.14122		5.37064	5.56834	5.39816	5.70044		0.197706	0.302281	0.0275247	0.132099
Cdc37	1031	1390	1064	1463		1.34821	1.375	1.03201	1.05252		6.93828	7.23706	6.96979	7.28824		0.298775	0.318454	0.0315062	0.0511854
Cdc40	358	633	405	556		1.76816	1.37284	1.13128	0.878357		5.88053	6.45047	6.00389	6.32077		0.569937	0.316881	0.123354	-0.129702
Cdc42	2376	3104	2872	3397		1.3064	1.1828	1.20875	1.09439		7.77317	8.04045	7.96276	8.13065		0.267273	0.167884	0.18959	0.0902011
Cdc42bpa	259	1241	270	1405		4.79151	5.2037	1.04247	1.13215		5.55683	7.12367	5.59842	7.24779		1.56684	1.64937	0.0415939	0.12412
Cdc42bpb	1100	2423	1766	2777		2.20273	1.57248	1.60545	1.1461		7.00307	7.79276	7.47647	7.92913		0.789696	0.452654	0.473407	0.136365
Cdc42bpg	422	519	330	795		1.22986	2.40909	0.781991	1.53179		6.04501	6.2519	5.79909	6.67834		0.206899	0.879249	-0.245913	0.426438
Cdc42ep1	335	999	334	1111		2.98209	3.32635	0.997015	1.11211		5.81413	6.90675	5.81114	7.01302		1.09262	1.20187	-0.00298954	0.106261
Cdc42ep3	420	420	735	733		1	0.997279	1.75	1.74524		6.04025	6.04025	6.59987	6.59715		0	-0.0027248	0.559616	0.556891
Cdc42ep4	152	733	138	582		4.82237	4.21739	0.907895	0.793997		5.02388	6.59715	4.92725	6.36647		1.57327	1.43922	-0.0966268	-0.230675
Cdc42se1	272	316	309	455		1.16176	1.47249	1.13603	1.43987		5.6058	5.75574	5.73334	6.1203		0.14994	0.386956	0.127539	0.364555
Cdc42se2	179	173	225	285		0.96648	1.26667	1.25698	1.6474		5.18739	5.15329	5.4161	5.65249		-0.0340942	0.236389	0.228715	0.499198
Cdc5l	494	686	673	714		1.38866	1.06092	1.36235	1.04082		6.20254	6.53088	6.51175	6.57088		0.328342	0.0591376	0.30921	0.0400053
Cdc73	278	436	319	448		1.56835	1.40439	1.14748	1.02752		5.62762	6.07764	5.76519	6.10479		0.450021	0.339602	0.13757	0.027151
Cdh1	878	533	918	1338		0.607062	1.45752	1.04556	2.51032		6.77765	6.27852	6.8222	7.19893		-0.499125	0.376734	0.0445508	0.92041
Cdh5	3524	13570	3852	14268		3.85074	3.70405	1.09308	1.05144		8.16735	9.51562	8.25635	9.56577		1.34826	1.30943	0.0889958	0.0501578
Cdipt	299	445	386	757		1.48829	1.96114	1.29097	1.70112		5.70044	6.09807	5.95584	6.62936		0.397631	0.673526	0.255394	0.531289
Cdk11b	1274	2296	1555	2471		1.8022	1.58907	1.22057	1.07622		7.14992	7.73892	7.34923	7.81238		0.589007	0.463147	0.199314	0.0734544
Cdk12	568	1013	718	983		1.78345	1.36908	1.26408	0.970385		6.34212	6.92067	6.57647	6.89061		0.57855	0.31414	0.234348	-0.0300624
Cdk13	893	1499	1061	1418		1.67861	1.33648	1.18813	0.945964		6.79459	7.31255	6.96697	7.257		0.517967	0.290036	0.172381	-0.0555508
Cdk14	231	695	246	696		3.00866	2.82927	1.06494	1.00144		5.44242	6.54391	5.50533	6.54535		1.10149	1.04002	0.0629138	0.00143781
Cdk16	312	522	354	673		1.67308	1.90113	1.13462	1.28927		5.743	6.25767	5.8693	6.51175		0.514664	0.642448	0.126294	0.254078
Cdk17	453	688	465	477		1.51876	1.02581	1.02649	0.693314		6.11589	6.53379	6.14204	6.16752		0.417897	0.0254791	0.0261453	-0.366272
Cdk19	352	778	385	959		2.21023	2.49091	1.09375	1.23265		5.86363	6.65673	5.95324	6.86589		0.793095	0.912648	0.0896122	0.209165
Cdk2	176	180	231	374		1.02273	1.61905	1.3125	2.07778		5.17048	5.19296	5.44242	5.92426		0.0224729	0.481838	0.271934	0.731299
Cdk2ap2	323	416	438	533		1.28793	1.21689	1.35604	1.28125		5.77765	6.03069	6.08222	6.27852		0.253033	0.196303	0.304567	0.247836
Cdk4	489	493	597	815		1.00818	1.36516	1.22086	1.65314		6.19236	6.20051	6.39192	6.70319		0.00814668	0.311271	0.199555	0.502679
Cdk5	178	262	228	423		1.47191	1.85526	1.2809	1.6145		5.18178	5.56834	5.42935	6.04737		0.386561	0.618027	0.247562	0.479028
Cdk5rap2	242	355	303	415		1.46694	1.36964	1.25207	1.16901		5.48894	5.87212	5.71373	6.02828		0.38318	0.314546	0.224795	0.156161
Cdk5rap3	261	344	346	477		1.31801	1.37861	1.32567	1.38663		5.56452	5.84064	5.84644	6.16752		0.276121	0.321078	0.281918	0.326875
Cdk8	181	281	204	311		1.55249	1.52451	1.12707	1.10676		5.1985	5.63835	5.31812	5.73979		0.439858	0.421673	0.119623	0.101438
Cdk9	576	675	599	842		1.17188	1.40568	1.03993	1.24741		6.35611	6.51471	6.39526	6.73578		0.158605	0.340518	0.0391539	0.221067
Cdkn1a	456	1882	463	1241		4.12719	2.68035	1.01535	0.659405		6.12249	7.54009	6.13773	7.12367		1.4176	0.985946	0.0152342	-0.416418
Cdkn1b	457	851	571	889		1.86214	1.55692	1.24945	1.04465		6.12468	6.74641	6.34739	6.7901		0.621729	0.442708	0.222706	0.0436851
Cdkn2aip	247	362	260	366		1.46559	1.40769	1.05263	1.01105		5.50939	5.89164	5.56068	5.90263		0.382256	0.341952	0.0512933	0.0109891
Cdr2	512	259	251	315		0.505859	1.25498	0.490234	1.21622		6.23832	5.55683	5.52545	5.75257		-0.681497	0.22712	-0.712872	0.195745
Cds2	403	805	529	1052		1.99752	1.98866	1.31266	1.30683		5.99894	6.69084	6.27099	6.95845		0.691906	0.68746	0.272052	0.267606
Cdt1	320	183	375	263		0.571875	0.701333	1.17188	1.43716		5.76832	5.20949	5.92693	5.57215		-0.558835	-0.354772	0.158605	0.362668
Cdv3	150	261	210	185		1.74	0.880952	1.4	0.708812		5.01064	5.56452	5.34711	5.22036		0.553885	-0.126752	0.336472	-0.344165
Ceacam1	362	449	387	535		1.24033	1.38243	1.06906	1.19154		5.89164	6.10702	5.95842	6.28227		0.215379	0.323842	0.0667805	0.175244
Cebpa	285	293	621	783		1.02807	1.26087	2.17895	2.67235		5.65249	5.68017	6.43133	6.66313		0.0276834	0.231802	0.778842	0.98296
Cebpb	1133	2248	2106	2805		1.98411	1.33191	1.85878	1.24778		7.03262	7.7178	7.65255	7.93916		0.685172	0.286613	0.619921	0.221363
Cebpd	164	1033	230	1115		6.29878	4.84783	1.40244	1.07938		5.09987	6.94022	5.43808	7.01661		1.84036	1.57853	0.338213	0.0763872
Cebpg	193	337	279	378		1.74611	1.35484	1.4456	1.12166		5.26269	5.82008	5.63121	5.93489		0.557393	0.303682	0.368522	0.114811
Cebpz	654	856	887	870		1.30887	0.980834	1.35627	1.01636		6.48311	6.75227	6.78784	6.76849		0.269163	-0.0193518	0.304738	0.0162228
Cecr5	200	230	190	198		1.15	1.04211	0.95	0.86087		5.29832	5.43808	5.24702	5.28827		0.139762	0.041243	-0.0512933	-0.149812
Celf1	295	332	279	373		1.12542	1.33692	0.945763	1.12349		5.68698	5.80513	5.63121	5.92158		0.11816	0.290367	-0.0557636	0.116443
Celf2	506	578	551	563		1.14229	1.02178	1.08893	0.974048		6.22654	6.35957	6.31173	6.33328		0.133037	0.0215448	0.0851981	-0.0262942
Celsr2	82	410	97	393		5	4.05155	1.18293	0.958537		4.40672	6.01616	4.57471	5.97381		1.60944	1.3991	0.167992	-0.0423475
Cenpb	1246	1696	1464	2176		1.36116	1.48634	1.17496	1.28302		7.12769	7.43603	7.28893	7.68524		0.308334	0.396316	0.161234	0.249216
Cenpc1	139	312	192	257		2.2446	1.33854	1.38129	0.823718		4.93447	5.743	5.2575	5.54908		0.808529	0.291581	0.323021	-0.193927
Cenpj	112	367	132	208		3.27679	1.57576	1.17857	0.566757		4.7185	5.90536	4.8828	5.33754		1.18686	0.454736	0.164303	-0.567824
Cep104	209	355	179	401		1.69856	2.24022	0.856459	1.12958		5.34233	5.87212	5.18739	5.99396		0.529784	0.806576	-0.154948	0.121844
Cep110	1336	1681	1462	1913		1.25823	1.30848	1.09431	1.13801		7.19744	7.42714	7.28756	7.55643		0.229709	0.268867	0.0901253	0.129284
Cep120	481	803	606	845		1.66944	1.39439	1.25988	1.0523		6.17587	6.68835	6.40688	6.73934		0.512487	0.332457	0.231013	0.0509819
Cep135	213	341	214	158		1.60094	0.738318	1.00469	0.463343		5.36129	5.83188	5.36598	5.0626		0.47059	-0.303381	0.00468385	-0.769287
Cep164	196	311	213	429		1.58673	2.01408	1.08673	1.37942		5.27811	5.73979	5.36129	6.06146		0.461678	0.700165	0.0831775	0.321664
Cep170	595	785	811	958		1.31933	1.18126	1.36303	1.22038		6.38856	6.66568	6.69827	6.86485		0.277122	0.16658	0.309707	0.199164
Cep192	538	693	592	736		1.2881	1.24324	1.10037	1.06205		6.28786	6.54103	6.38351	6.60123		0.253171	0.217723	0.0956481	0.0602001
Cep250	677	1027	811	1100		1.51699	1.35635	1.19793	1.07108		6.51767	6.9344	6.69827	7.00307		0.416726	0.304797	0.180597	0.0686682
Cep350	628	1042	897	1093		1.65924	1.21851	1.42834	1.04894		6.44254	6.9489	6.79906	6.99668		0.506357	0.197626	0.356516	0.0477843
Cep57	252	351	280	280		1.39286	1	1.11111	0.797721		5.52943	5.86079	5.63479	5.63479		0.331357	0	0.105361	-0.225997
Cep63	253	214	244	371		0.84585	1.52049	0.964427	1.73364		5.53339	5.36598	5.49717	5.9162		-0.167413	0.419034	-0.0362213	0.550226
Cep68	174	280	193	276		1.6092	1.43005	1.1092	0.985714		5.15906	5.63479	5.26269	5.6204		0.475734	0.357711	0.103635	-0.0143887
Cep95	138	281	212	293		2.03623	1.38208	1.53623	1.0427		4.92725	5.63835	5.35659	5.68017		0.711101	0.323586	0.429333	0.0418179
Cept1	417	752	587	819		1.80336	1.39523	1.40767	1.0891		6.03309	6.62274	6.37502	6.70808		0.58965	0.333059	0.341939	0.0853478
Cerk	551	653	588	740		1.18512	1.2585	1.06715	1.13323		6.31173	6.48158	6.37673	6.60665		0.169842	0.229923	0.0649921	0.125073
Cers2	878	1472	1055	1519		1.67654	1.43981	1.20159	1.03193		6.77765	7.29438	6.9613	7.32581		0.516731	0.364511	0.183649	0.0314302
Cers4	130	385	230	583		2.96154	2.53478	1.76923	1.51429		4.86753	5.95324	5.43808	6.36819		1.08571	0.930108	0.570545	0.414944
Cers5	441	650	524	801		1.47392	1.52863	1.18821	1.23231		6.08904	6.47697	6.26149	6.68586		0.387927	0.424369	0.172447	0.208889
Cers6	150	319	212	252		2.12667	1.18868	1.41333	0.789969		5.01064	5.76519	5.35659	5.52943		0.754556	0.172843	0.345951	-0.235762
Ces1d	675	282	365	1233		0.417778	3.37808	0.540741	4.37234		6.51471	5.64191	5.8999	7.11721		-0.872806	1.21731	-0.614815	1.4753
Cetn2	193	296	234	316		1.53368	1.35043	1.21244	1.06757		5.26269	5.69036	5.45532	5.75574		0.427669	0.300421	0.192631	0.0653828
Cetn3	331	401	430	548		1.21148	1.27442	1.29909	1.36658		5.80212	5.99396	6.06379	6.30628		0.191843	0.24249	0.261667	0.312314
Cfb	410	4891	506	1471		11.9293	2.90711	1.23415	0.300756		6.01616	8.49515	6.22654	7.2937		2.47899	1.06716	0.21038	-1.20145
Cfdp1	386	487	630	724		1.26166	1.14921	1.63212	1.48665		5.95584	6.18826	6.44572	6.58479		0.232427	0.139072	0.489882	0.396527
Cfh	374	254	533	1348		0.679144	2.52908	1.42513	5.30709		5.92426	5.53733	6.27852	7.20638		-0.386922	0.927856	0.354266	1.66904
Cfl1	3599	4941	4210	5037		1.37288	1.19644	1.16977	1.01943		8.18841	8.50532	8.34522	8.52457		0.316912	0.179348	0.156807	0.0192429
Cflar	296	950	307	606		3.20946	1.97394	1.03716	0.637895		5.69036	6.85646	5.72685	6.40688		1.1661	0.680032	0.0364883	-0.449582
Cfp	798	884	1429	1038		1.10777	0.726382	1.79073	1.17421		6.68211	6.78446	7.26473	6.94505		0.102348	-0.319679	0.582622	0.160594
Cggbp1	259	428	332	421		1.65251	1.26807	1.28185	0.983645		5.55683	6.05912	5.80513	6.04263		0.502295	0.237498	0.248307	-0.0164904
Cgnl1	148	159	202	400		1.07432	1.9802	1.36486	2.51572		4.99721	5.0689	5.30827	5.99146		0.0716919	0.683197	0.311055	0.92256
Cgrrf1	124	192	154	404		1.54839	2.62338	1.24194	2.10417		4.82028	5.2575	5.03695	6.00141		0.437214	0.964462	0.216671	0.74392
Ch25h	119	356	184	218		2.9916	1.18478	1.54622	0.61236		4.77912	5.87493	5.21494	5.3845		1.09581	0.169559	0.435812	-0.490436
Chchd2	159	264	125	262		1.66038	2.096	0.786164	0.992424		5.0689	5.57595	4.82831	5.56834		0.507045	0.740031	-0.24059	-0.0076046
Chchd3	250	231	233	416		0.924	1.78541	0.932	1.80087		5.52146	5.44242	5.45104	6.03069		-0.0790432	0.579647	-0.0704225	0.588268
Chd1	1006	1531	1123	1267		1.52187	1.12823	1.1163	0.827564		6.91374	7.33368	7.02376	7.14441		0.419939	0.120648	0.110022	-0.189269
Chd1l	236	323	241	348		1.36864	1.44398	1.02119	1.0774		5.46383	5.77765	5.4848	5.8522		0.313821	0.367406	0.0209651	0.0745502
Chd2	1057	1211	1226	1327		1.1457	1.08238	1.15989	1.09579		6.96319	7.0992	7.11151	7.19068		0.136012	0.0791639	0.148322	0.0914743
Chd3	1379	1472	1438	1759		1.06744	1.22323	1.04278	1.19497		7.22911	7.29438	7.27101	7.4725		0.0652634	0.201492	0.0418947	0.178123
Chd4	2868	4414	3718	5504		1.53905	1.48037	1.29637	1.24694		7.96137	8.39254	8.22094	8.61323		0.431166	0.392289	0.259571	0.220694
Chd6	531	995	560	875		1.87382	1.5625	1.05461	0.879397		6.27476	6.90274	6.32794	6.77422		0.627981	0.446287	0.0531748	-0.128519
Chd7	985	2908	1290	1900		2.95228	1.47287	1.30964	0.65337		6.89264	7.97522	7.1624	7.54961		1.08258	0.387212	0.269756	-0.425612
Chd8	1280	1783	1495	1890		1.39297	1.26421	1.16797	1.06001		7.15462	7.48605	7.30988	7.54433		0.331437	0.234451	0.155266	0.0582795
Chd9	436	908	539	692		2.08257	1.28386	1.23624	0.762115		6.07764	6.81124	6.28972	6.53959		0.733602	0.24987	0.212073	-0.271658
Cherp	600	764	604	776		1.27333	1.28477	1.00667	1.01571		6.39693	6.63857	6.40357	6.65415		0.241638	0.250578	0.00664454	0.0155847
Chfr	399	574	354	516		1.4386	1.45763	0.887218	0.898955		5.98896	6.35263	5.8693	6.24611		0.363668	0.37681	-0.119665	-0.106523
Chi3l1	1073	2619	914	2068		2.44082	2.26258	0.851817	0.789614		6.97821	7.87055	6.81783	7.63434		0.892334	0.816507	-0.160383	-0.236211
Chi3l3 (Ym1)	26986	34129	48663	71095		1.26469	1.46097	1.80327	2.08313		10.2031	10.4379	10.7927	11.1718		0.234829	0.379098	0.589601	0.73387
Chic2	183	406	302	358		2.21858	1.18543	1.65027	0.881773		5.20949	6.00635	5.71043	5.88053		0.796867	0.170106	0.500941	-0.12582
Chka	212	521	273	683		2.45755	2.50183	1.28774	1.31094		5.35659	6.25575	5.60947	6.52649		0.899164	0.917023	0.252886	0.270745
Chkb	648	874	651	955		1.34877	1.46697	1.00463	1.09268		6.47389	6.77308	6.47851	6.86171		0.29919	0.383202	0.00461895	0.088631
Chm	141	274	162	310		1.94326	1.91358	1.14894	1.13139		4.94876	5.61313	5.0876	5.73657		0.664368	0.648976	0.138836	0.123444
Chmp1a	218	318	292	337		1.45872	1.15411	1.33945	1.05975		5.3845	5.76205	5.67675	5.82008		0.377556	0.143329	0.292259	0.0580315
Chmp1b	283	472	342	314		1.66784	0.918129	1.20848	0.665254		5.64545	6.15698	5.83481	5.74939		0.511532	-0.0854178	0.189364	-0.407586
Chmp2a	694	1057	840	1435		1.52305	1.70833	1.21037	1.35762		6.54247	6.96319	6.7334	7.26892		0.420718	0.535518	0.19093	0.30573
Chmp2b	286	354	273	426		1.23776	1.56044	0.954545	1.20339		5.65599	5.8693	5.60947	6.05444		0.213305	0.444968	-0.04652	0.185142
Chmp3	403	710	552	803		1.76179	1.45471	1.36973	1.13099		5.99894	6.56526	6.31355	6.68835		0.566328	0.374807	0.314611	0.12309
Chmp4b	1207	2052	1436	2211		1.70008	1.53969	1.18973	1.07749		7.09589	7.62657	7.26962	7.7012		0.530677	0.431583	0.173724	0.07463
Chmp5	530	870	560	1181		1.64151	2.10893	1.0566	1.35747		6.27288	6.76849	6.32794	7.07412		0.495616	0.74618	0.0550598	0.305624
Chmp7	130	387	172	274		2.97692	1.59302	1.32308	0.70801		4.86753	5.95842	5.14749	5.61313		1.09089	0.465634	0.27996	-0.345297
Chordc1	361	295	389	321		0.817175	0.825193	1.07756	1.08814		5.88888	5.68698	5.96358	5.77144		-0.201903	-0.192138	0.0747014	0.0844658
Chp1	482	780	716	1018		1.61826	1.42179	1.48548	1.30513		6.17794	6.65929	6.57368	6.9256		0.48135	0.351915	0.395736	0.266301
Chpf	185	281	219	309		1.51892	1.41096	1.18378	1.09964		5.22036	5.63835	5.38907	5.73334		0.417999	0.34427	0.168716	0.0949866
Chpf2	261	469	330	584		1.79693	1.7697	1.26437	1.2452		5.56452	6.1506	5.79909	6.3699		0.586082	0.570808	0.234572	0.219298
Chpt1	171	286	196	424		1.67251	2.16327	1.1462	1.48252		5.14166	5.65599	5.27811	6.04973		0.514328	0.771619	0.136451	0.393742
Chst12	398	657	431	715		1.65075	1.65893	1.08291	1.08828		5.98645	6.48768	6.06611	6.57228		0.501232	0.506174	0.0796561	0.0845985
Chst15	144	280	187	446		1.94444	2.38503	1.29861	1.59286		4.96981	5.63479	5.23111	6.10032		0.664976	0.86921	0.261295	0.465529
Chsy1	694	1099	732	692		1.58357	0.945355	1.05476	0.629663		6.54247	7.00216	6.59578	6.53959		0.459684	-0.0561946	0.0533086	-0.46257
Chtop	329	483	380	504		1.46809	1.32632	1.15502	1.04348		5.79606	6.18002	5.94017	6.22258		0.383959	0.282405	0.144114	0.0425596
Chuk	496	952	564	805		1.91935	1.4273	1.1371	0.845588		6.20658	6.85857	6.33505	6.69084		0.651989	0.355788	0.128478	-0.167723
Ciao1	185	362	261	401		1.95676	1.5364	1.41081	1.10773		5.22036	5.89164	5.56452	5.99396		0.671288	0.429441	0.344165	0.102317
Cib1	253	356	345	472		1.40711	1.36812	1.36364	1.32584		5.53339	5.87493	5.84354	6.15698		0.341541	0.313435	0.310155	0.282048
Cib2	157	166	232	256		1.05732	1.10345	1.47771	1.54217		5.05625	5.11199	5.44674	5.54518		0.055742	0.0984401	0.390492	0.43319
Cic	1783	2435	2157	2472		1.36568	1.14604	1.20976	1.0152		7.48605	7.7977	7.67647	7.81278		0.311649	0.136309	0.190421	0.0150808
Cidec	289	365	483	892		1.26298	1.84679	1.67128	2.44384		5.66643	5.8999	6.18002	6.79347		0.233471	0.613449	0.51359	0.893569
Ciita	391	1000	186	174		2.55754	0.935484	0.475703	0.174		5.96871	6.90776	5.22575	5.15906		0.939048	-0.0666914	-0.742961	-1.7487
Cirbp	202	359	224	464		1.77723	2.07143	1.10891	1.29248		5.30827	5.88332	5.41165	6.13988		0.575055	0.728239	0.103378	0.256562
Cirh1a	211	397	276	334		1.88152	1.21014	1.30806	0.84131		5.35186	5.98394	5.6204	5.81114		0.632078	0.19074	0.268543	-0.172795
Cish	213	828	267	912		3.88732	3.41573	1.25352	1.10145		5.36129	6.71901	5.58725	6.81564		1.35772	1.22839	0.225956	0.0966268
Cited2	304	542	393	734		1.78289	1.86768	1.29276	1.35424		5.71703	6.29527	5.97381	6.59851		0.578238	0.624699	0.256782	0.303243
Ciz1	635	813	761	1206		1.28031	1.58476	1.19843	1.48339		6.45362	6.70073	6.63463	7.09506		0.247106	0.460431	0.181008	0.394333
Ckap4	198	293	222	405		1.4798	1.82432	1.12121	1.38225		5.28827	5.68017	5.40268	6.00389		0.391906	0.60121	0.11441	0.323714
Ckap5	586	1066	783	1141		1.81911	1.45722	1.33618	1.07036		6.37332	6.97167	6.66313	7.03966		0.598349	0.376528	0.289813	0.0679917
Cks2	192	147	180	342		0.765625	1.9	0.9375	2.32653		5.2575	4.99043	5.19296	5.83481		-0.267063	0.641854	-0.0645385	0.844378
Clasp1	266	586	335	454		2.20301	1.35522	1.2594	0.774744		5.5835	6.37332	5.81413	6.1181		0.789823	0.303967	0.230634	-0.255223
Clasp2	370	498	421	877		1.34595	2.08314	1.13784	1.76104		5.9135	6.2106	6.04263	6.77651		0.297097	0.733874	0.12913	0.565907
Clasrp	377	479	382	658		1.27056	1.72251	1.01326	1.3737		5.93225	6.1717	5.94542	6.4892		0.239455	0.543784	0.0131754	0.317504
Clca1	34	977	45	1265		28.7353	28.1111	1.32353	1.29478		3.52636	6.88449	3.80666	7.14283		3.35813	3.33616	0.280302	0.258341
Clca3	4747	2	2	2		0.000421319	1	0.000421319	1		8.46527	0.693147	0.693147	0.693147		-7.77212	0	-7.77212	0
Clcc1	226	319	254	506		1.4115	1.99213	1.12389	1.58621		5.42053	5.76519	5.53733	6.22654		0.344656	0.689202	0.116799	0.461346
Clcf1	220	308	201	181		1.4	0.900498	0.913636	0.587662		5.39363	5.7301	5.3033	5.1985		0.336472	-0.104808	-0.0903226	-0.531603
Clcn3	335	467	319	543		1.39403	1.70219	0.952239	1.16274		5.81413	6.14633	5.76519	6.29711		0.332199	0.531918	-0.0489394	0.15078
Clcn4-2	396	485	424	609		1.22475	1.43632	1.07071	1.25567		5.98141	6.18415	6.04973	6.41182		0.202735	0.362085	0.0683192	0.227669
Clcn7	372	739	591	619		1.98656	1.04738	1.58871	0.837618		5.91889	6.6053	6.38182	6.42811		0.686404	0.0462893	0.462922	-0.177193
Cldn25	232	205	226	261		0.883621	1.15487	0.974138	1.27317		5.44674	5.32301	5.42053	5.56452		-0.123727	0.143985	-0.0262024	0.24151
Cldn5	817	2348	786	3316		2.87393	4.21883	0.962056	1.41227		6.70564	7.76132	6.66696	8.10651		1.05568	1.43956	-0.0386823	0.345195
Clec12a	355	218	388	182		0.614085	0.469072	1.09296	0.834862		5.87212	5.3845	5.96101	5.20401		-0.487623	-0.756999	0.0888876	-0.180488
Clec14a	833	3929	1121	5067		4.71669	4.52007	1.34574	1.28964		6.72503	8.27614	7.02198	8.5305		1.55111	1.50853	0.296943	0.254364
Clec16a	341	405	481	416		1.18768	0.864865	1.41056	1.02716		5.83188	6.00389	6.17587	6.03069		0.172005	-0.145182	0.343985	0.0267982
Clec1a	191	1083	194	1269		5.67016	6.54124	1.01571	1.17175		5.25227	6.98749	5.26786	7.14598		1.73522	1.87813	0.0155847	0.158494
Clec1b	595	1465	401	1433		2.46218	3.57357	0.67395	0.978157		6.38856	7.28961	5.99396	7.26753		0.901049	1.27356	-0.3946	-0.0220851
Clec4a1	268	199	256	92		0.742537	0.359375	0.955224	0.462312		5.59099	5.2933	5.54518	4.52179		-0.297682	-1.02339	-0.0458095	-0.771516
Clec4a2	199	153	238	307		0.768844	1.28992	1.19598	2.00654		5.2933	5.03044	5.47227	5.72685		-0.262867	0.254577	0.178966	0.69641
Clec4a3	641	422	771	716		0.658346	0.928664	1.20281	1.69668		6.46303	6.04501	6.64769	6.57368		-0.418024	-0.0740082	0.184659	0.528675
Clec4d	450	2737	898	1901		6.08222	2.11693	1.99556	0.694556		6.10925	7.91462	6.80017	7.55014		1.80537	0.749965	0.690922	-0.364482
Clec4e	443	2095	1098	1081		4.72912	0.984517	2.47856	0.51599		6.09357	7.64731	7.00125	6.98564		1.55374	-0.0156038	0.907676	-0.661667
Clec4n	414	677	998	826		1.63527	0.827655	2.41063	1.22009		6.02587	6.51767	6.90575	6.71659		0.491805	-0.189159	0.879887	0.198924
Clec7a	1258	756	1935	1062		0.600954	0.548837	1.53816	1.40476		7.13728	6.62804	7.56786	6.96791		-0.509237	-0.599953	0.430584	0.339868
Clic1	2024	3265	2407	3515		1.61314	1.46032	1.18923	1.07657		7.61283	8.09102	7.78614	8.16479		0.478184	0.378658	0.173305	0.0737798
Clic4	1185	3224	1237	3168		2.72068	2.56103	1.04388	0.98263		7.0775	8.07838	7.12044	8.06086		1.00088	0.940411	0.0429463	-0.0175224
Clic5	304	1784	294	1375		5.86842	4.67687	0.967105	0.77074		5.71703	7.48661	5.68358	7.22621		1.76959	1.54263	-0.0334479	-0.260404
Clint1	1151	1218	1424	1656		1.05821	1.16292	1.23719	1.35961		7.04839	7.10497	7.26123	7.41216		0.056579	0.150935	0.212839	0.307195
Clip1	732	1672	846	2324		2.28415	2.74704	1.15574	1.38995		6.59578	7.42178	6.74052	7.75105		0.825995	1.01053	0.144739	0.329269
Clip2	244	344	368	406		1.40984	1.10326	1.5082	1.18023		5.49717	5.84064	5.90808	6.00635		0.343473	0.0982702	0.410915	0.165712
Clk1	4173	6927	4386	7454		1.65996	1.6995	1.05104	1.07608		8.33639	8.84318	8.38617	8.91651		0.506792	0.530333	0.0497824	0.073324
Clk2	482	649	514	895		1.34647	1.74125	1.06639	1.37904		6.17794	6.47543	6.24222	6.79682		0.297489	0.5546	0.0642792	0.321391
Clk3	760	837	842	1371		1.10132	1.62827	1.10789	1.63799		6.63332	6.72982	6.73578	7.2233		0.0965056	0.487516	0.102462	0.493472
Clk4	829	939	988	1264		1.13269	1.27935	1.1918	1.34611		6.72022	6.84482	6.89568	7.14204		0.124595	0.246354	0.175463	0.297221
Cln3	567	623	669	879		1.09877	1.3139	1.17989	1.41091		6.34036	6.43455	6.50578	6.77878		0.0941872	0.273001	0.165425	0.344238
Cln5	298	395	521	530		1.3255	1.01727	1.74832	1.34177		5.69709	5.97889	6.25575	6.27288		0.281792	0.017127	0.558657	0.293991
Clns1a	180	203	179	248		1.12778	1.38547	0.994444	1.22167		5.19296	5.31321	5.18739	5.51343		0.120249	0.326043	-0.00557105	0.200223
Clock	200	380	266	324		1.9	1.21805	1.33	0.852632		5.29832	5.94017	5.5835	5.78074		0.641854	0.197247	0.285179	-0.159428
Clp1	192	293	193	287		1.52604	1.48705	1.00521	0.979522		5.2575	5.68017	5.26269	5.65948		0.422677	0.396792	0.00519482	-0.0206904
Clptm1	875	1465	954	1508		1.67429	1.58071	1.09029	1.02935		6.77422	7.28961	6.86066	7.31854		0.515387	0.457876	0.0864398	0.028929
Clptm1l	958	1144	1113	1329		1.19415	1.19407	1.1618	1.16171		6.86485	7.04229	7.01481	7.19218		0.177438	0.177368	0.149967	0.149896
Clpx	229	310	264	405		1.35371	1.53409	1.15284	1.30645		5.43372	5.73657	5.57595	6.00389		0.30285	0.427938	0.142227	0.267315
Clstn1	595	1939	713	2440		3.25882	3.42216	1.19832	1.25838		6.38856	7.56993	6.56948	7.79975		1.18137	1.23027	0.18092	0.229826
Clta	1264	1475	1860	2045		1.16693	1.09946	1.47152	1.38644		7.14204	7.29641	7.52833	7.62315		0.154377	0.0948213	0.386295	0.32674
Cltb	382	590	425	893		1.5445	2.10118	1.11257	1.51356		5.94542	6.38012	6.05209	6.79459		0.434702	0.742497	0.106669	0.414464
Cltc	3107	5139	4139	5449		1.65401	1.3165	1.33215	1.06032		8.04141	8.54461	8.32821	8.60319		0.503201	0.274978	0.286797	0.0585736
Clu	1780	4220	1320	6928		2.37079	5.24848	0.741573	1.64171		7.48437	8.34759	7.18539	8.84333		0.863222	1.65794	-0.298982	0.495736
Cluh	499	633	761	857		1.26854	1.12615	1.52505	1.35387		6.21261	6.45047	6.63463	6.75344		0.237864	0.118805	0.422027	0.302967
Cma1	214	336	273	246		1.57009	0.901099	1.2757	0.732143		5.36598	5.81711	5.60947	5.50533		0.451135	-0.10414	0.243496	-0.31178
Cmas	518	550	525	815		1.06178	1.55238	1.01351	1.48182		6.24998	6.30992	6.2634	6.70319		0.059943	0.43979	0.013423	0.39327
Cmip	825	1760	1122	1821		2.13333	1.62299	1.36	1.03466		6.71538	7.47307	7.02287	7.50714		0.757686	0.484273	0.307485	0.034072
Cmklr1	170	286	282	153		1.68235	0.542553	1.65882	0.534965		5.1358	5.65599	5.64191	5.03044		0.520193	-0.611469	0.506109	-0.625554
Cmpk1	511	671	625	727		1.31311	1.1632	1.22309	1.08346		6.23637	6.50877	6.43775	6.58893		0.2724	0.151175	0.201382	0.0801573
Cmtm3	153	297	207	277		1.94118	1.33816	1.35294	0.93266		5.03044	5.69373	5.33272	5.62402		0.663294	0.291299	0.302281	-0.0697146
Cmtm6	235	324	197	381		1.37872	1.93401	0.838298	1.17593		5.45959	5.78074	5.2832	5.9428		0.321158	0.659596	-0.176382	0.162056
Cnbp	1031	1089	994	1273		1.05626	1.28068	0.964113	1.16896		6.93828	6.99302	6.90174	7.14913		0.0547306	0.247394	-0.0365473	0.156116
Cndp2	818	947	1431	1228		1.1577	0.858141	1.74939	1.29673		6.70686	6.8533	7.26613	7.11314		0.146437	-0.152987	0.559266	0.259843
Cnn2	1567	1955	1381	1990		1.24761	1.44098	0.881302	1.0179		7.35692	7.57815	7.23056	7.59589		0.221227	0.365327	-0.126355	0.0177444
Cnn3	502	1421	457	1326		2.83068	2.90153	0.910359	0.933146		6.2186	7.25912	6.12468	7.18992		1.04052	1.06524	-0.0939167	-0.069194
Cnot1	1922	2616	2050	2585		1.36108	1.26098	1.0666	0.98815		7.56112	7.8694	7.6256	7.85748		0.30828	0.231886	0.0644735	-0.0119209
Cnot10	375	527	384	555		1.40533	1.44531	1.024	1.05313		5.92693	6.2672	5.95064	6.31897		0.340275	0.368326	0.0237165	0.0517676
Cnot11	140	316	228	234		2.25714	1.02632	1.62857	0.740506		4.94164	5.75574	5.42935	5.45532		0.8141	0.0259755	0.487703	-0.300421
Cnot2	447	562	486	738		1.25727	1.51852	1.08725	1.31317		6.10256	6.3315	6.18621	6.60394		0.228943	0.417735	0.08365	0.272442
Cnot3	569	844	656	863		1.4833	1.31555	1.1529	1.02251		6.34388	6.73815	6.48616	6.76041		0.394272	0.274254	0.14228	0.0222622
Cnot4	268	381	264	374		1.42164	1.41667	0.985075	0.981627		5.59099	5.9428	5.57595	5.92426		0.351812	0.348307	-0.0150379	-0.0185436
Cnot6	437	630	480	741		1.44165	1.54375	1.0984	1.17619		6.07993	6.44572	6.17379	6.608		0.365787	0.434215	0.0938529	0.162281
Cnot6l	474	616	592	764		1.29958	1.29054	1.24895	1.24026		6.16121	6.42325	6.38351	6.63857		0.26204	0.255061	0.222299	0.215321
Cnot7	197	319	276	369		1.61929	1.33696	1.40102	1.15674		5.2832	5.76519	5.6204	5.9108		0.481987	0.290396	0.337197	0.145606
Cnot8	340	352	357	582		1.03529	1.63025	1.05	1.65341		5.82895	5.86363	5.87774	6.36647		0.0346856	0.488735	0.0487902	0.502839
Cnp	461	509	446	561		1.10412	1.25785	0.967462	1.10216		6.1334	6.23245	6.10032	6.32972		0.09905	0.229402	-0.0330791	0.0972729
Cnppd1	570	781	697	1036		1.37018	1.48637	1.22281	1.3265		6.34564	6.66058	6.54679	6.94312		0.314939	0.396337	0.201149	0.282547
Cnpy2	196	285	267	388		1.45408	1.45318	1.36224	1.3614		5.27811	5.65249	5.58725	5.96101		0.374375	0.373757	0.309134	0.308516
Cnpy3	327	332	372	504		1.01529	1.35484	1.13761	1.51807		5.78996	5.80513	5.91889	6.22258		0.0151748	0.303682	0.128934	0.417441
Cnst	325	631	253	567		1.94154	2.24111	0.778462	0.898574		5.78383	6.44731	5.53339	6.34036		0.663481	0.80697	-0.250436	-0.106947
Cntln	140	324	258	324		2.31429	1.25581	1.84286	1		4.94164	5.78074	5.55296	5.78074		0.839101	0.227784	0.611317	0
Cobll1	310	389	289	487		1.25484	1.68512	0.932258	1.25193		5.73657	5.96358	5.66643	6.18826		0.227007	0.521837	-0.0701456	0.224685
Cog1	334	513	403	513		1.53593	1.27295	1.20659	1		5.81114	6.24028	5.99894	6.24028		0.429135	0.241339	0.187796	0
Cog2	237	288	234	287		1.21519	1.2265	0.987342	0.996528		5.46806	5.66296	5.45532	5.65948		0.1949	0.204161	-0.012739	-0.00347826
Cog3	239	364	302	433		1.52301	1.43377	1.2636	1.18956		5.47646	5.89715	5.71043	6.07074		0.42069	0.360311	0.233963	0.173584
Cog4	257	428	288	499		1.66537	1.73264	1.12062	1.16589		5.54908	6.05912	5.66296	6.21261		0.510047	0.549646	0.113884	0.153483
Cog5	175	262	243	238		1.49714	0.979424	1.38857	0.908397		5.16479	5.56834	5.49306	5.47227		0.403559	-0.0207908	0.328275	-0.0960738
Cog6	175	256	229	289		1.46286	1.26201	1.30857	1.12891		5.16479	5.54518	5.43372	5.66643		0.380391	0.232705	0.268936	0.121249
Cog7	190	246	182	407		1.29474	2.23626	0.957895	1.65447		5.24702	5.50533	5.20401	6.00881		0.258307	0.804806	-0.0430174	0.503482
Cog8	171	249	181	325		1.45614	1.79558	1.05848	1.30522		5.14166	5.51745	5.1985	5.78383		0.375789	0.585328	0.0568335	0.266372
Col18a1	57	232	57	563		4.07018	9.87719	1	2.42672		4.04305	5.44674	4.04305	6.33328		1.40369	2.29023	0	0.886542
Col1a1	178	489	179	2183		2.74719	12.1955	1.00562	4.46421		5.18178	6.19236	5.18739	7.68846		1.01058	2.50107	0.00560226	1.49609
Col1a2	271	525	227	2386		1.93727	10.511	0.837638	4.54476		5.60212	6.2634	5.42495	7.77737		0.661279	2.35242	-0.177169	1.51398
Col3a1	321	719	263	2766		2.23988	10.5171	0.819315	3.84701		5.77144	6.57786	5.57215	7.92516		0.80642	2.353	-0.199287	1.3473
Col4a1	3613	17597	3192	15272		4.87047	4.78446	0.883476	0.867875		8.19229	9.77548	8.0684	9.63378		1.58319	1.56537	-0.123891	-0.141707
Col4a2	2105	10999	1716	9473		5.22518	5.5204	0.815202	0.86126		7.65207	9.30556	7.44775	9.1562		1.65349	1.70845	-0.204319	-0.149359
Col4a3bp	363	957	555	786		2.63636	1.41622	1.52893	0.821317		5.8944	6.8638	6.31897	6.66696		0.969401	0.347989	0.424565	-0.196847
Col5a2	163	316	89	590		1.93865	6.62921	0.546012	1.86709		5.09375	5.75574	4.48864	6.38012		0.661992	1.89149	-0.605114	0.62438
Col6a1	111	379	89	665		3.41441	7.47191	0.801802	1.75462		4.70953	5.93754	4.48864	6.49979		1.22801	2.01115	-0.220894	0.562251
Col6a2	135	281	93	727		2.08148	7.8172	0.688889	2.58719		4.90527	5.63835	4.5326	6.58893		0.73308	2.05633	-0.372675	0.950572
Commd1	135	261	209	293		1.93333	1.40191	1.54815	1.12261		4.90527	5.56452	5.34233	5.68017		0.659246	0.337838	0.437059	0.115652
Commd3	308	327	326	541		1.06169	1.65951	1.05844	1.65443		5.7301	5.78996	5.7869	6.29342		0.0598604	0.506522	0.0567976	0.503459
Commd4	195	280	232	273		1.4359	1.17672	1.18974	0.975		5.273	5.63479	5.44674	5.60947		0.36179	0.162734	0.173738	-0.0253178
Commd7	188	287	231	316		1.5266	1.36797	1.22872	1.10105		5.23644	5.65948	5.44242	5.75574		0.42304	0.313325	0.205976	0.09626
Commd8	204	196	221	249		0.960784	1.1267	1.08333	1.27041		5.31812	5.27811	5.39816	5.51745		-0.0400053	0.11929	0.0800427	0.239338
Comt	339	375	512	822		1.10619	1.60547	1.51032	2.192		5.826	5.92693	6.23832	6.71174		0.100926	0.473416	0.412325	0.784814
Copa	2190	3796	2671	3093		1.73333	1.15799	1.21963	0.814805		7.69166	8.2417	7.89021	8.0369		0.550046	0.146689	0.198551	-0.204806
Copb1	1158	1766	1531	2097		1.52504	1.36969	1.32211	1.18743		7.05445	7.47647	7.33368	7.64826		0.422023	0.314587	0.279227	0.171791
Copb2	1107	1424	1384	1758		1.28636	1.27023	1.25023	1.23455		7.00941	7.26123	7.23273	7.47193		0.251816	0.239199	0.223324	0.210707
Cope	625	839	683	976		1.3424	1.42899	1.0928	1.16329		6.43775	6.73221	6.52649	6.88346		0.294459	0.356968	0.0887432	0.151252
Copg1	912	1198	991	1402		1.3136	1.41473	1.08662	1.17028		6.81564	7.08841	6.89871	7.24566		0.272769	0.346941	0.0830745	0.157246
Copg2	331	589	387	622		1.77946	1.60724	1.16918	1.05603		5.80212	6.37843	5.95842	6.43294		0.576308	0.474515	0.156306	0.0545139
Cops2	508	600	648	829		1.1811	1.27932	1.27559	1.38167		6.23048	6.39693	6.47389	6.72022		0.166448	0.246329	0.243409	0.32329
Cops3	353	482	380	611		1.36544	1.60789	1.07649	1.26763		5.86647	6.17794	5.94017	6.4151		0.311476	0.474926	0.0737032	0.237153
Cops4	304	412	332	491		1.35526	1.47892	1.09211	1.19175		5.71703	6.02102	5.80513	6.19644		0.303996	0.391309	0.0881073	0.175421
Cops5	377	448	467	571		1.18833	1.2227	1.23873	1.27455		5.93225	6.10479	6.14633	6.34739		0.172548	0.20106	0.214084	0.242596
Cops6	411	536	470	723		1.30414	1.5383	1.14355	1.34888		6.01859	6.28413	6.15273	6.58341		0.265541	0.430677	0.134139	0.299275
Cops7a	180	261	200	369		1.45	1.845	1.11111	1.41379		5.19296	5.56452	5.29832	5.9108		0.371564	0.612479	0.105361	0.346276
Cops8	178	260	211	352		1.46067	1.66825	1.18539	1.35385		5.18178	5.56068	5.35186	5.86363		0.378898	0.511773	0.170075	0.30295
Copz1	341	332	316	418		0.973607	1.32278	0.926686	1.25904		5.83188	5.80513	5.75574	6.03548		-0.0267475	0.279739	-0.0761403	0.230346
Coq10b	285	558	320	515		1.95789	1.60938	1.12281	0.922939		5.65249	6.32436	5.76832	6.24417		0.67187	0.475846	0.115832	-0.0801921
Coq2	140	275	153	248		1.96429	1.62092	1.09286	0.901818		4.94164	5.61677	5.03044	5.51343		0.675129	0.482991	0.0887955	-0.103342
Coro1a	5367	4397	5132	5045		0.819266	0.983048	0.956214	1.14737		8.58802	8.38868	8.54325	8.52615		-0.199347	-0.0170978	-0.0447736	0.137475
Coro1b	1788	2128	2363	2714		1.19016	1.14854	1.32159	1.27538		7.48885	7.66294	7.76769	7.90618		0.174085	0.138492	0.278834	0.243241
Coro1c	598	906	874	915		1.51505	1.04691	1.46154	1.00993		6.39359	6.80904	6.77308	6.81892		0.415449	0.0458437	0.37949	0.00988476
Coro2a	410	544	531	751		1.32683	1.41431	1.29512	1.38051		6.01616	6.29895	6.27476	6.62141		0.282792	0.346644	0.258605	0.322456
Coro2b	126	442	133	469		3.50794	3.52632	1.05556	1.06109		4.83628	6.09131	4.89035	6.1506		1.25503	1.26025	0.0540672	0.0592929
Coro6	165	145	278	411		0.878788	1.47842	1.68485	2.83448		5.10595	4.97673	5.62762	6.01859		-0.129212	0.390972	0.521676	1.04186
Coro7	678	853	733	743		1.25811	1.01364	1.08112	0.871043		6.51915	6.74876	6.59715	6.6107		0.229612	0.0135503	0.0779984	-0.138064
Cotl1	1486	1463	2249	1863		0.984522	0.828368	1.51346	1.27341		7.30384	7.28824	7.71824	7.52994		-0.0155988	-0.188298	0.414398	0.241699
Cox17	195	261	202	274		1.33846	1.35644	1.0359	1.04981		5.273	5.56452	5.30827	5.61313		0.291521	0.30486	0.0352681	0.0486077
Cox4i1	1537	1798	1811	2437		1.16981	1.34567	1.17827	1.35539		7.33759	7.49443	7.50163	7.79852		0.156842	0.296889	0.164047	0.304093
Cox5a	638	931	745	1016		1.45925	1.36376	1.16771	1.0913		6.45834	6.83626	6.61338	6.92363		0.377921	0.310244	0.155046	0.0873694
Cox5b	393	555	462	566		1.41221	1.22511	1.17557	1.01982		5.97381	6.31897	6.13556	6.33859		0.345159	0.203029	0.161755	0.019626
Cox6a1	691	775	632	843		1.12156	1.33386	0.914616	1.08774		6.53814	6.65286	6.44889	6.73697		0.114723	0.288078	-0.0892504	0.0841039
Cox6b1	759	1062	726	1059		1.39921	1.45868	0.956522	0.997175		6.632	6.96791	6.58755	6.96508		0.335907	0.37753	-0.0444518	-0.00282886
Cox6c	333	394	281	431		1.18318	1.53381	0.843844	1.09391		5.80814	5.97635	5.63835	6.06611		0.168208	0.427753	-0.169788	0.0897572
Cox7a2	422	550	435	563		1.30332	1.29425	1.03081	1.02364		6.04501	6.30992	6.07535	6.33328		0.264913	0.257934	0.0303407	0.0233613
Cox7b	632	589	583	641		0.931962	1.09949	0.922468	1.08829		6.44889	6.37843	6.36819	6.46303		-0.0704632	0.0948423	-0.0807022	0.0846033
Cox8a	382	491	395	524		1.28534	1.32658	1.03403	1.06721		5.94542	6.19644	5.97889	6.26149		0.251024	0.282606	0.0334652	0.0650476
Cp	1060	674	807	1832		0.635849	2.27014	0.761321	2.7181		6.96602	6.51323	6.69332	7.51316		-0.452794	0.81984	-0.272701	0.999933
Cpa3	204	113	253	681		0.553922	2.6917	1.2402	6.02655		5.31812	4.72739	5.53339	6.52356		-0.590732	0.990173	0.215269	1.79617
Cpd	649	2299	882	2283		3.54237	2.58844	1.35901	0.99304		6.47543	7.74023	6.78219	7.73325		1.2648	0.951054	0.306759	-0.00698388
Cpeb2	137	394	208	293		2.87591	1.40865	1.51825	0.743655		4.91998	5.97635	5.33754	5.68017		1.05637	0.342635	0.417557	-0.296178
Cpeb4	208	687	263	412		3.30288	1.56654	1.26442	0.599709		5.33754	6.53233	5.57215	6.02102		1.1948	0.448869	0.234616	-0.511311
Cpne1	527	958	608	961		1.81784	1.58059	1.1537	1.00313		6.2672	6.86485	6.41017	6.86797		0.597647	0.4578	0.142974	0.00312663
Cpne2	117	480	125	644		4.10256	5.152	1.06838	1.34167		4.76217	6.17379	4.82831	6.4677		1.41161	1.63938	0.0661398	0.293913
Cpne3	298	464	370	580		1.55705	1.56757	1.24161	1.25		5.69709	6.13988	5.9135	6.36303		0.442791	0.449525	0.21641	0.223144
Cpne5	215	96	264	292		0.446512	1.10606	1.22791	3.04167		5.37064	4.56435	5.57595	5.67675		-0.80629	0.100805	0.205311	1.11241
Cpne8	168	447	260	425		2.66071	1.63462	1.54762	0.950783		5.12396	6.10256	5.56068	6.05209		0.978595	0.491408	0.436718	-0.0504694
Cpsf1	829	1128	1060	1300		1.36068	1.22642	1.27865	1.15248		6.72022	7.0282	6.96602	7.17012		0.307981	0.204095	0.245804	0.141918
Cpsf2	370	469	377	484		1.26757	1.28382	1.01892	1.03198		5.9135	6.1506	5.93225	6.18208		0.2371	0.24984	0.0187422	0.0314821
Cpsf3	611	917	721	1041		1.50082	1.44383	1.18003	1.13522		6.4151	6.82111	6.58064	6.94794		0.406011	0.367298	0.165542	0.12683
Cpsf3l	269	331	321	370		1.23048	1.15265	1.19331	1.11782		5.59471	5.80212	5.77144	5.9135		0.207407	0.142062	0.17673	0.111385
Cpsf6	359	521	422	520		1.45125	1.23223	1.17549	0.998081		5.88332	6.25575	6.04501	6.25383		0.372428	0.208823	0.161683	-0.00192123
Cpsf7	432	502	480	427		1.16204	0.889583	1.11111	0.850598		6.06843	6.2186	6.17379	6.05678		0.150175	-0.117002	0.105361	-0.161816
Cpt1a	964	1888	1317	2445		1.95851	1.85649	1.36618	1.29502		6.87109	7.54327	7.18311	7.8018		0.672182	0.618689	0.31202	0.258527
Cr1l	686	1247	947	1822		1.81778	1.92397	1.38047	1.46111		6.53088	7.1285	6.8533	7.50769		0.597618	0.654391	0.322421	0.379194
Cramp1l	239	307	325	436		1.28452	1.34154	1.35983	1.4202		5.47646	5.72685	5.78383	6.07764		0.250384	0.293817	0.307362	0.350794
Crat	257	413	382	567		1.607	1.48429	1.48638	1.37288		5.54908	6.02345	5.94542	6.34036		0.474372	0.394939	0.396345	0.316912
Crbn	213	331	241	367		1.55399	1.52282	1.13146	1.10876		5.36129	5.80212	5.4848	5.90536		0.440826	0.420565	0.123505	0.103243
Creb1	178	210	186	289		1.17978	1.55376	1.04494	1.37619		5.18178	5.34711	5.22575	5.66643		0.165324	0.44068	0.0439631	0.319319
Creb3	277	439	326	536		1.58484	1.64417	1.1769	1.22096		5.62402	6.0845	5.7869	6.28413		0.460482	0.497237	0.16288	0.199635
Creb3l2	113	272	126	298		2.40708	2.36508	1.11504	1.09559		4.72739	5.6058	4.83628	5.69709		0.878414	0.860812	0.108894	0.0912914
Crebbp	1051	1437	1106	1377		1.36727	1.24503	1.05233	0.958246		6.9575	7.27031	7.00851	7.22766		0.312816	0.219157	0.0510078	-0.0426504
Crebrf	289	519	333	630		1.79585	1.89189	1.15225	1.21387		5.66643	6.2519	5.80814	6.44572		0.585477	0.637577	0.141716	0.193816
Crebzf	168	231	168	269		1.375	1.60119	1	1.1645		5.12396	5.44242	5.12396	5.59471		0.318454	0.470747	0	0.152294
Creg1	957	819	1152	1141		0.855799	0.990451	1.20376	1.39316		6.8638	6.70808	7.04925	7.03966		-0.155719	-0.00959449	0.185451	0.331576
Creld2	332	483	417	357		1.45482	0.856115	1.25602	0.73913		5.80513	6.18002	6.03309	5.87774		0.374882	-0.15535	0.227951	-0.302281
Crem	398	842	479	541		2.11558	1.12944	1.20352	0.642518		5.98645	6.73578	6.1717	6.29342		0.749328	0.121719	0.185249	-0.442361
Crim1	384	1138	478	964		2.96354	2.01674	1.24479	0.8471		5.95064	7.03703	6.16961	6.87109		1.08639	0.701481	0.218968	-0.165936
Crip1	1055	837	1939	2515		0.793365	1.29706	1.83791	3.00478		6.9613	6.72982	7.56993	7.83003		-0.231472	0.2601	0.608632	1.1002
Crip2	803	2486	733	3302		3.09589	4.50477	0.912827	1.32824		6.68835	7.81843	6.59715	8.10228		1.13008	1.50514	-0.091209	0.283853
Crispld2	4	413	18	410		103.25	22.7778	4.5	0.992736		1.38629	6.02345	2.89037	6.01616		4.63715	3.12579	1.50408	-0.00729043
Crk	355	622	360	687		1.75211	1.90833	1.01408	1.1045		5.87212	6.43294	5.8861	6.53233		0.560822	0.64623	0.0139862	0.0993942
Crkl	133	264	154	249		1.98496	1.61688	1.15789	0.943182		4.89035	5.57595	5.03695	5.51745		0.6856	0.4805	0.146603	-0.0584962
Crlf2	380	511	354	535		1.34474	1.5113	0.931579	1.04697		5.94017	6.23637	5.8693	6.28227		0.296198	0.41297	-0.0708743	0.0458972
Crlf3	618	574	719	694		0.928803	0.965229	1.16343	1.20906		6.42649	6.35263	6.57786	6.54247		-0.0738591	-0.0353894	0.151373	0.189843
Crnkl1	348	661	438	689		1.89943	1.57306	1.25862	1.04236		5.8522	6.49375	6.08222	6.53524		0.641551	0.453022	0.230016	0.0414874
Crot	237	405	256	475		1.70886	1.85547	1.08017	1.17284		5.46806	6.00389	5.54518	6.16331		0.535827	0.618137	0.0771173	0.159428
Crtc2	695	1036	736	1040		1.49065	1.41304	1.05899	1.00386		6.54391	6.94312	6.60123	6.94698		0.399211	0.345746	0.0573183	0.00385357
Crtc3	189	378	187	238		2	1.27273	0.989418	0.62963		5.24175	5.93489	5.23111	5.47227		0.693147	0.241162	-0.0106384	-0.462624
Cryab	359	337	196	329		0.938719	1.67857	0.545961	0.976261		5.88332	5.82008	5.27811	5.79606		-0.0632395	0.517943	-0.605208	-0.0240252
Crybg3	332	869	353	737		2.61747	2.08782	1.06325	0.848101		5.80513	6.76734	5.86647	6.60259		0.962208	0.73612	0.0613331	-0.164755
Cryzl1	206	250	291	500		1.21359	1.71821	1.41262	2		5.32788	5.52146	5.67332	6.21461		0.193585	0.541285	0.345447	0.693147
Cs	850	872	1104	1127		1.02588	1.02083	1.29882	1.29243		6.74524	6.77079	7.0067	7.02731		0.0255531	0.0206193	0.261459	0.256525
Csda	995	937	758	1035		0.941709	1.36544	0.761809	1.10459		6.90274	6.84268	6.63068	6.94216		-0.0600595	0.311473	-0.272059	0.0994734
Csde1	2849	4129	3235	4530		1.44928	1.40031	1.13549	1.09712		7.95472	8.32579	8.08178	8.41848		0.371067	0.336693	0.127061	0.0926867
Cse1l	591	640	614	638		1.08291	1.03909	1.03892	0.996875		6.38182	6.46147	6.41999	6.45834		0.0796522	0.0383434	0.0381789	-0.00312989
Csf1	626	1078	570	1061		1.72204	1.8614	0.910543	0.98423		6.43935	6.98286	6.34564	6.96697		0.543512	0.621331	-0.093714	-0.0158956
Csf1r	2847	1979	3362	1612		0.695118	0.479477	1.18089	0.814553		7.95402	7.59035	8.12029	7.38523		-0.363674	-0.73506	0.16627	-0.205116
Csf2ra	1230	1167	1695	1875		0.94878	1.10619	1.37805	1.60668		7.11477	7.06219	7.43544	7.53636		-0.0525778	0.100926	0.320669	0.474172
Csf2rb	1571	2646	2596	3374		1.68428	1.29969	1.65245	1.27513		7.35947	7.8808	7.86173	8.12385		0.521337	0.262127	0.502259	0.24305
Csf2rb2	636	863	1086	1660		1.35692	1.52855	1.70755	1.92352		6.4552	6.76041	6.99026	7.41457		0.305216	0.424316	0.535058	0.654158
Csf3r	1393	5649	2929	8217		4.05528	2.80539	2.10266	1.45459		7.23921	8.63923	7.98242	9.01396		1.40002	1.03154	0.743201	0.374727
Csgalnact1	72	343	99	346		4.76389	3.49495	1.375	1.00875		4.27667	5.83773	4.59512	5.84644		1.56106	1.25132	0.318454	0.00870833
Csgalnact2	361	314	312	536		0.869806	1.71795	0.864266	1.70701		5.88888	5.74939	5.743	6.28413		-0.139485	0.541131	-0.145875	0.534741
Csk	1559	1559	1654	1658		1	1.00242	1.06094	1.0635		7.3518	7.3518	7.41095	7.41337		0	0.00241546	0.059152	0.0615675
Csnk1a1	844	1962	988	1816		2.32464	1.83806	1.17062	0.925586		6.73815	7.58172	6.89568	7.50439		0.843567	0.608709	0.15753	-0.0773281
Csnk1d	656	1046	684	956		1.59451	1.39766	1.04268	0.913958		6.48616	6.95273	6.52796	6.86276		0.466568	0.3348	0.0417971	-0.0899707
Csnk1e	298	665	425	840		2.23154	1.97647	1.42617	1.26316		5.69709	6.49979	6.05209	6.7334		0.802694	0.681313	0.354996	0.233615
Csnk1g2	883	1049	925	1402		1.188	1.51568	1.04757	1.33651		6.78333	6.95559	6.82979	7.24566		0.172267	0.415861	0.0464685	0.290062
Csnk1g3	228	265	220	296		1.16228	1.34545	0.964912	1.11698		5.42935	5.57973	5.39363	5.69036		0.150384	0.296732	-0.0357181	0.11063
Csnk2a1	398	539	493	605		1.35427	1.22718	1.23869	1.12245		5.98645	6.28972	6.20051	6.40523		0.303264	0.204719	0.214057	0.115513
Csnk2a2	258	306	304	415		1.18605	1.36513	1.17829	1.35621		5.55296	5.72359	5.71703	6.02828		0.170626	0.311251	0.164068	0.304693
Csnk2b	677	994	692	1029		1.46824	1.48699	1.02216	1.03521		6.51767	6.90174	6.53959	6.93634		0.384066	0.396757	0.0219147	0.0346055
Cspp1	201	291	240	375		1.44776	1.5625	1.19403	1.28866		5.3033	5.67332	5.48064	5.92693		0.370018	0.446287	0.177334	0.253603
Csrnp1	1644	4918	1950	3338		2.99148	1.71179	1.18613	0.678731		7.40489	8.50066	7.57558	8.11313		1.09577	0.537542	0.170697	-0.38753
Csrp1	467	820	357	744		1.75589	2.08403	0.764454	0.907317		6.14633	6.7093	5.87774	6.61204		0.562975	0.734305	-0.268593	-0.0972633
Csrp2	81	176	67	527		2.17284	7.86567	0.82716	2.99432		4.39445	5.17048	4.20469	6.2672		0.776035	2.06251	-0.189757	1.09672
Csrp2bp	216	306	301	405		1.41667	1.34551	1.39352	1.32353		5.37528	5.72359	5.70711	6.00389		0.348307	0.296777	0.331832	0.280302
Cst3	2929	2623	2857	3393		0.895527	1.18761	0.975418	1.29356		7.98242	7.87207	7.95753	8.12947		-0.110342	0.171942	-0.0248889	0.257396
Cstb	508	683	760	703		1.34449	0.925	1.49606	1.02928		6.23048	6.52649	6.63332	6.55536		0.296013	-0.0779615	0.402837	0.028862
Cstf2	217	264	205	232		1.21659	1.13171	0.9447	0.878788		5.3799	5.57595	5.32301	5.44674		0.196052	0.123727	-0.0568874	-0.129212
Cstf2t	137	275	199	284		2.0073	1.42714	1.45255	1.03273		4.91998	5.61677	5.2933	5.64897		0.69679	0.355669	0.373324	0.0322031
Cstf3	157	254	232	307		1.61783	1.32328	1.47771	1.20866		5.05625	5.53733	5.44674	5.72685		0.481088	0.28011	0.390492	0.189513
Ctage5	1285	1338	1800	2146		1.04125	1.19222	1.40078	1.60389		7.15851	7.19893	7.49554	7.67136		0.0404172	0.175819	0.337028	0.47243
Ctbp1	819	1104	899	1418		1.34799	1.57731	1.09768	1.28442		6.70808	7.0067	6.80128	7.257		0.298611	0.45572	0.093199	0.250307
Ctbp2	234	386	304	463		1.64957	1.52303	1.29915	1.19948		5.45532	5.95584	5.71703	6.13773		0.500516	0.420699	0.261707	0.18189
Ctc1	185	158	186	314		0.854054	1.68817	1.00541	1.98734		5.22036	5.0626	5.22575	5.74939		-0.157761	0.523646	0.00539085	0.686798
Ctcf	796	914	794	1049		1.14824	1.32116	0.997487	1.1477		6.6796	6.81783	6.67708	6.95559		0.138231	0.278509	-0.00251572	0.137762
Ctdnep1	409	614	575	760		1.50122	1.32174	1.40587	1.23779		6.01372	6.41999	6.35437	6.63332		0.40628	0.278948	0.340655	0.213324
Ctdp1	327	653	362	439		1.99694	1.21271	1.10703	0.672282		5.78996	6.48158	5.89164	6.0845		0.691617	0.192855	0.101684	-0.397078
Ctdsp1	516	984	613	1144		1.90698	1.86623	1.18798	1.1626		6.24611	6.89163	6.41836	7.04229		0.645519	0.623921	0.172258	0.15066
Ctdsp2	218	471	262	578		2.16055	2.20611	1.20183	1.22718		5.3845	6.15486	5.56834	6.35957		0.770363	0.791229	0.183849	0.204716
Ctla2a	2989	6869	2135	6367		2.29809	2.9822	0.714286	0.926918		8.00269	8.83477	7.66622	8.75888		0.83208	1.09266	-0.336472	-0.0758901
Ctla2b	272	605	179	373		2.22426	2.0838	0.658088	0.616529		5.6058	6.40523	5.18739	5.92158		0.799426	0.734193	-0.418416	-0.48365
Ctnna1	2327	6510	2501	7131		2.79759	2.85126	1.07477	1.09539		7.75234	8.78109	7.82445	8.87221		1.02876	1.04776	0.0721108	0.091112
Ctnnb1	3368	5505	4286	6341		1.6345	1.47947	1.27257	1.15186		8.12207	8.61341	8.36311	8.75479		0.491338	0.391683	0.241035	0.14138
Ctnnbl1	280	483	333	463		1.725	1.39039	1.18929	0.958592		5.63479	6.18002	5.80814	6.13773		0.545227	0.329585	0.173353	-0.0422896
Ctnnd1	844	2747	1131	2982		3.25474	2.6366	1.34005	1.08555		6.73815	7.91826	7.03086	8.00035		1.18011	0.969492	0.292705	0.0820848
Ctps2	378	464	496	790		1.22751	1.59274	1.31217	1.70259		5.93489	6.13988	6.20658	6.67203		0.20499	0.465457	0.271682	0.532148
Ctr9	384	513	475	598		1.33594	1.25895	1.23698	1.16569		5.95064	6.24028	6.16331	6.39359		0.289633	0.230276	0.212672	0.153315
Ctsa	2909	2908	5019	5114		0.999656	1.01893	1.72534	1.7586		7.97556	7.97522	8.52099	8.53974		-0.00034382	0.0187512	0.545421	0.564516
Ctsb	3931	4251	5010	4324		1.0814	0.863074	1.27448	1.01717		8.27665	8.35491	8.51919	8.37194		0.0782604	-0.147255	0.242542	0.0170267
Ctsc	3244	2626	5376	4192		0.809494	0.779762	1.65721	1.59634		8.08456	7.87322	8.5897	8.34093		-0.211345	-0.248767	0.505137	0.467716
Ctsd	12456	18552	25041	28814		1.4894	1.15067	2.01036	1.55315		9.42996	9.82833	10.1283	10.2686		0.398375	0.140347	0.698312	0.440284
Ctsh	1542	1053	1901	1811		0.682879	0.952656	1.23281	1.71985		7.34084	6.9594	7.55014	7.50163		-0.381437	-0.0485009	0.2093	0.542236
Ctsk	852	837	1683	996		0.982394	0.5918	1.97535	1.18996		6.74759	6.72982	7.42833	6.90375		-0.0177625	-0.524586	0.680747	0.173923
Ctsl	1041	1883	1608	2930		1.80884	1.82214	1.54467	1.55603		6.94794	7.54062	7.38275	7.98276		0.592684	0.600011	0.434809	0.442136
Ctso	216	289	239	565		1.33796	2.36402	1.10648	1.95502		5.37528	5.66643	5.47646	6.33683		0.291148	0.860362	0.101185	0.670399
Ctss	8666	6674	13450	11208		0.770136	0.833309	1.55204	1.67935		9.06716	8.80597	9.50673	9.32438		-0.261188	-0.182351	0.439572	0.518408
Ctsw	911	1329	862	730		1.45884	0.846868	0.946213	0.549285		6.81454	7.19218	6.75926	6.59304		0.377639	-0.166211	-0.0552876	-0.599138
Ctsz	2062	2824	3352	2732		1.36954	0.815036	1.62561	0.967422		7.63143	7.94591	8.11731	7.91279		0.314478	-0.204523	0.485881	-0.0331204
Cttn	259	811	295	919		3.13127	3.11525	1.139	1.13317		5.55683	6.69827	5.68698	6.82329		1.14144	1.13631	0.130147	0.125018
Cttnbp2nl	367	1185	602	1345		3.22888	2.23422	1.64033	1.13502		5.90536	7.0775	6.40026	7.20415		1.17214	0.803892	0.494896	0.126651
Cuedc1	136	321	134	360		2.36029	2.68657	0.985294	1.1215		4.91265	5.77144	4.89784	5.8861		0.858786	0.988264	-0.0148151	0.114663
Cuedc2	272	427	294	458		1.56985	1.55782	1.08088	1.0726		5.6058	6.05678	5.68358	6.12687		0.450982	0.443289	0.0777777	0.0700852
Cul1	863	1341	1042	1513		1.55388	1.45202	1.20742	1.12826		6.76041	7.20117	6.9489	7.32185		0.440756	0.372952	0.188483	0.120679
Cul2	275	495	375	364		1.8	0.970667	1.36364	0.735354		5.61677	6.20456	5.92693	5.89715		0.587787	-0.0297722	0.310155	-0.307404
Cul3	1303	2124	1519	2084		1.63008	1.37196	1.16577	0.981168		7.17242	7.66106	7.32581	7.64204		0.488632	0.316237	0.153383	-0.019012
Cul4a	383	696	428	726		1.81723	1.69626	1.11749	1.0431		5.94803	6.54535	6.05912	6.58755		0.597315	0.528427	0.111088	0.0422004
Cul4b	394	560	509	679		1.42132	1.33399	1.29188	1.2125		5.97635	6.32794	6.23245	6.52062		0.351586	0.288173	0.256097	0.192684
Cul5	179	294	276	417		1.64246	1.51087	1.5419	1.41837		5.18739	5.68358	5.6204	6.03309		0.496194	0.412685	0.433015	0.349506
Cul7	129	265	137	357		2.05426	2.60584	1.06202	1.34717		4.85981	5.57973	4.91998	5.87774		0.719917	0.957755	0.0601685	0.298006
Cul9	125	263	145	279		2.104	1.92414	1.16	1.06084		4.82831	5.57215	4.97673	5.63121		0.74384	0.654478	0.14842	0.0590577
Cuta	306	422	323	474		1.37908	1.46749	1.05556	1.12322		5.72359	6.04501	5.77765	6.16121		0.32142	0.383555	0.0540672	0.116202
Cux1	572	679	600	879		1.18706	1.465	1.04895	1.29455		6.34914	6.52062	6.39693	6.77878		0.171482	0.381855	0.0477907	0.258164
Cwc15	715	982	773	1085		1.37343	1.40362	1.08112	1.10489		6.57228	6.88959	6.65028	6.98934		0.317309	0.339056	0.0779965	0.099744
Cwc22	258	383	275	379		1.4845	1.37818	1.06589	0.989556		5.55296	5.94803	5.61677	5.93754		0.395075	0.320765	0.0638115	-0.0104988
Cwc25	204	462	259	399		2.26471	1.54054	1.26961	0.863636		5.31812	6.13556	5.55683	5.98896		0.817445	0.432133	0.238708	-0.146603
Cwf19l2	183	255	218	323		1.39344	1.48165	1.19126	1.26667		5.20949	5.54126	5.3845	5.77765		0.331777	0.393157	0.175009	0.236389
Cxcl10	56	1677	170	89		29.9464	0.523529	3.03571	0.053071		4.02535	7.42476	5.1358	4.48864		3.39941	-0.647162	1.11045	-2.93613
Cxcl16	114	468	148	246		4.10526	1.66216	1.29825	0.525641		4.7362	6.14847	4.99721	5.50533		1.41227	0.508119	0.261014	-0.643137
Cxcl2	1037	5898	2313	2119		5.68756	0.916126	2.23047	0.359274		6.94409	8.68237	7.7463	7.6587		1.73828	-0.0876011	0.802213	-1.02367
Cxcr2	160	935	313	1902		5.84375	6.07668	1.95625	2.03422		5.07517	6.84055	5.7462	7.55066		1.76537	1.80446	0.671029	0.710115
Cxcr4	4386	2570	3710	2411		0.585955	0.649865	0.845873	0.938132		8.38617	7.85166	8.21879	7.7878		-0.534512	-0.43099	-0.167386	-0.0638643
Cxcr5	377	144	288	63		0.381963	0.21875	0.763926	0.4375		5.93225	4.96981	5.66296	4.14313		-0.962432	-1.51983	-0.269285	-0.826679
Cxcr7	93	469	135	368		5.04301	2.72593	1.45161	0.784648		4.5326	6.1506	4.90527	5.90808		1.618	1.00281	0.372675	-0.24252
Cxxc1	561	893	614	1003		1.5918	1.63355	1.09447	1.12318		6.32972	6.79459	6.41999	6.91075		0.464866	0.490756	0.090274	0.116164
Cyb5	762	936	747	1332		1.22835	1.78313	0.980315	1.42308		6.63595	6.84162	6.61607	7.19444		0.205669	0.578372	-0.0198814	0.352821
Cyb561	103	422	89	425		4.09709	4.77528	0.864078	1.00711		4.63473	6.04501	4.48864	6.05209		1.41028	1.56345	-0.146093	0.00708385
Cyb5b	154	164	229	260		1.06494	1.13537	1.48701	1.58537		5.03695	5.09987	5.43372	5.56068		0.0629138	0.12696	0.396769	0.460815
Cyb5r1	263	242	315	392		0.920152	1.24444	1.19772	1.61983		5.57215	5.48894	5.75257	5.97126		-0.0832163	0.218689	0.180419	0.482324
Cyb5r3	1349	2303	1546	3255		1.70719	2.10543	1.14603	1.41337		7.20712	7.74197	7.34343	8.08795		0.534849	0.744521	0.136307	0.34598
Cyb5r4	551	812	592	971		1.47368	1.6402	1.07441	1.19581		6.31173	6.6995	6.38351	6.87833		0.387766	0.49482	0.0717718	0.178826
Cyba	1739	2336	2527	2436		1.3433	0.963989	1.45313	1.04281		7.46107	7.7562	7.83479	7.79811		0.29513	-0.0366755	0.373723	0.0419173
Cybasc3	637	585	1077	957		0.918367	0.888579	1.69074	1.6359		6.45677	6.37161	6.98193	6.8638		-0.0851578	-0.118131	0.525165	0.492192
Cybb	2330	2056	3635	2174		0.882403	0.598074	1.56009	1.05739		7.75362	7.62852	8.19836	7.68432		-0.125106	-0.51404	0.444741	0.0558064
Cyc1	460	539	415	567		1.17174	1.36627	0.902174	1.05195		6.13123	6.28972	6.02828	6.34036		0.158489	0.312081	-0.102948	0.0506437
Cyfip1	966	2211	1452	2197		2.28882	1.51309	1.50311	0.993668		6.87316	7.7012	7.2807	7.69485		0.828036	0.414151	0.407533	-0.00635211
Cyfip2	1570	1844	1452	1293		1.17452	0.890496	0.924841	0.701193		7.35883	7.51969	7.2807	7.16472		0.160862	-0.115977	-0.0781337	-0.354972
Cyhr1	202	385	259	467		1.90594	1.80309	1.28218	1.21299		5.30827	5.95324	5.55683	6.14633		0.644976	0.589501	0.24856	0.193086
Cyld	649	899	712	755		1.38521	1.06039	1.09707	0.839822		6.47543	6.80128	6.56808	6.62672		0.32585	0.0586398	0.0926452	-0.174565
Cyp11a1	610	300	523	1731		0.491803	3.30975	0.857377	5.77		6.41346	5.70378	6.25958	7.45645		-0.709676	1.19687	-0.153877	1.75267
Cyp1a1	163	161	155	395		0.98773	2.54839	0.95092	2.45342		5.09375	5.0814	5.04343	5.97889		-0.0123458	0.935461	-0.0503251	0.897481
Cyp20a1	139	311	212	275		2.23741	1.29717	1.52518	0.884244		4.93447	5.73979	5.35659	5.61677		0.805319	0.260185	0.422112	-0.123022
Cyp26b1	34	185	69	599		5.44118	8.68116	2.02941	3.23784		3.52636	5.22036	4.23411	6.39526		1.694	2.16116	0.707746	1.17491
Cyp2a5	265	56	50	444		0.211321	8.88	0.188679	7.92857		5.57973	4.02535	3.91202	6.09582		-1.55438	2.1838	-1.66771	2.07047
Cyp2b10	114	92	174	444		0.807018	2.55172	1.52632	4.82609		4.7362	4.52179	5.15906	6.09582		-0.21441	0.936769	0.422857	1.57404
Cyp2d22	123	553	123	710		4.49593	5.77236	1	1.28391		4.81218	6.31536	4.81218	6.56526		1.50317	1.75308	0	0.249907
Cyp2f2	2143	457	1266	3909		0.213252	3.08768	0.590761	8.55361		7.66996	6.12468	7.14362	8.27104		-1.54528	1.12742	-0.526344	2.14635
Cyp4b1	1097	3907	1446	6641		3.56153	4.59267	1.31814	1.69977		7.00033	8.27053	7.27656	8.80102		1.27019	1.52446	0.276222	0.530493
Cyp4f13	126	331	154	433		2.62698	2.81169	1.22222	1.30816		4.83628	5.80212	5.03695	6.07074		0.965836	1.03379	0.200671	0.268619
Cyp4f16	233	235	289	328		1.00858	1.13495	1.24034	1.39574		5.45104	5.45959	5.66643	5.79301		0.00854706	0.126587	0.215388	0.333428
Cyp4f18	1052	1268	998	1963		1.20532	1.96693	0.948669	1.54811		6.95845	7.1452	6.90575	7.58223		0.186748	0.676476	-0.0526951	0.437033
Cyp4v3	293	556	460	550		1.89761	1.19565	1.56997	0.989209		5.68017	6.32077	6.13123	6.30992		0.640596	0.178692	0.451054	-0.01085
Cyp51	331	217	278	262		0.655589	0.942446	0.839879	1.20737		5.80212	5.3799	5.62762	5.56834		-0.422221	-0.0592766	-0.174497	0.188447
Cyr61	76	1171	55	841		15.4079	15.2909	0.723684	0.71819		4.33073	7.06561	4.00733	6.73459		2.73488	2.72726	-0.3234	-0.331022
Cyth1	649	946	742	753		1.45763	1.01482	1.1433	0.795983		6.47543	6.85224	6.60935	6.62407		0.37681	0.014716	0.133917	-0.228177
Cyth2	495	947	561	843		1.91313	1.50267	1.13333	0.89018		6.20456	6.8533	6.32972	6.73697		0.648741	0.407246	0.125163	-0.116332
Cyth3	638	1510	662	2000		2.36677	3.02115	1.03762	1.3245		6.45834	7.31986	6.49527	7.6009		0.861527	1.10564	0.0369273	0.281038
Cyth4	862	1088	1009	1020		1.26218	1.0109	1.17053	0.9375		6.75926	6.9921	6.91672	6.92756		0.232841	0.0108429	0.15746	-0.0645385
Cytip	2550	2372	3003	2939		0.930196	0.978688	1.17765	1.23904		7.84385	7.77149	8.00737	7.98582		-0.0723599	-0.0215424	0.163518	0.214336
Cyyr1	188	631	170	577		3.35638	3.39412	0.904255	0.914422		5.23644	6.44731	5.1358	6.35784		1.21086	1.22204	-0.100644	-0.0894636
D10Wsu52e	763	1200	879	1339		1.57274	1.52332	1.15203	1.11583		6.63726	7.09008	6.77878	7.19968		0.452819	0.420893	0.141527	0.109602
D14Abb1e	493	1126	558	1071		2.28398	1.91935	1.13185	0.951155		6.20051	7.02643	6.32436	6.97635		0.825918	0.651989	0.12385	-0.0500787
D15Ertd621e	503	701	623	648		1.39364	1.04013	1.23857	0.924394		6.22059	6.55251	6.43455	6.47389		0.331918	0.0393442	0.213956	-0.0786172
D16Ertd472e	386	632	410	600		1.63731	1.46341	1.06218	0.949367		5.95584	6.44889	6.01616	6.39693		0.493052	0.380772	0.0603198	-0.0519597
D17Wsu92e	486	853	569	730		1.75514	1.28295	1.17078	0.855803		6.18621	6.74876	6.34388	6.59304		0.562551	0.249164	0.157672	-0.155715
D19Bwg1357e	354	452	403	609		1.27684	1.51117	1.13842	1.34735		5.8693	6.11368	5.99894	6.41182		0.244385	0.412882	0.12964	0.298136
D19Ertd737e	155	298	174	524		1.92258	3.01149	1.12258	1.75839		5.04343	5.69709	5.15906	6.26149		0.653668	1.10244	0.11563	0.564398
D230025D16Rik	133	256	154	332		1.92481	2.15584	1.15789	1.29688		4.89035	5.54518	5.03695	5.80513		0.654828	0.768182	0.146603	0.259958
D430042O09Rik	191	204	216	374		1.06806	1.73148	1.13089	1.83333		5.25227	5.31812	5.37528	5.92426		0.0658466	0.548977	0.123005	0.606136
D4Wsu53e	1755	3718	1849	4374		2.11852	2.3656	1.05356	1.17644		7.47022	8.22094	7.5224	8.38343		0.750717	0.861033	0.0521761	0.162492
D5Ertd579e	248	484	323	625		1.95161	1.93498	1.30242	1.29132		5.51343	6.18208	5.77765	6.43775		0.668656	0.660099	0.264224	0.255667
D6Wsu163e	146	214	198	291		1.46575	1.4697	1.35616	1.35981		4.98361	5.36598	5.28827	5.67332		0.382369	0.385056	0.30466	0.307347
D830031N03Rik	101	400	104	372		3.9604	3.57692	1.0297	0.93		4.61512	5.99146	4.64439	5.91889		1.37634	1.2745	0.0292704	-0.0725707
D8Ertd738e	333	385	344	514		1.15616	1.49419	1.03303	1.33506		5.80814	5.95324	5.84064	6.24222		0.145101	0.401582	0.0324992	0.28898
D8Ertd82e	281	375	250	396		1.33452	1.584	0.88968	1.056		5.63835	5.92693	5.52146	5.98141		0.288571	0.459953	-0.116894	0.0544882
D930015E06Rik	931	725	827	862		0.778733	1.04232	0.888292	1.18897		6.83626	6.58617	6.7178	6.75926		-0.250088	0.0414506	-0.118455	0.173084
Daam1	401	900	379	992		2.24439	2.61741	0.945137	1.10222		5.99396	6.80239	5.93754	6.89972		0.808433	0.962187	-0.0564252	0.0973283
Dab2	987	1858	2391	1674		1.88247	0.700125	2.42249	0.900969		6.89467	7.52726	7.77947	7.42297		0.632586	-0.356496	0.884797	-0.104285
Dab2ip	228	723	210	573		3.17105	2.72857	0.921053	0.792531		5.42935	6.58341	5.34711	6.35089		1.15406	1.00378	-0.0822381	-0.232524
Dad1	385	558	447	601		1.44935	1.34452	1.16104	1.07706		5.95324	6.32436	6.10256	6.39859		0.371116	0.296036	0.149315	0.074236
Dag1	389	730	469	798		1.87661	1.70149	1.20566	1.09315		5.96358	6.59304	6.1506	6.68211		0.629465	0.531506	0.187023	0.0890641
Daglb	231	233	318	349		1.00866	1.09748	1.37662	1.49785		5.44242	5.45104	5.76205	5.85507		0.00862074	0.0930205	0.319634	0.404033
Dalrd3	339	442	364	777		1.30383	2.13462	1.07375	1.75792		5.826	6.09131	5.89715	6.65544		0.26531	0.758286	0.0711538	0.56413
Dap	392	571	366	646		1.45663	1.76503	0.933673	1.13135		5.97126	6.34739	5.90263	6.4708		0.376127	0.568166	-0.0686285	0.12341
Dap3	311	317	312	436		1.01929	1.39744	1.00322	1.37539		5.73979	5.7589	5.743	6.07764		0.0191089	0.334639	0.00321028	0.31874
Dapk1	584	880	1050	1565		1.50685	1.49048	1.79795	1.77841		6.3699	6.77992	6.95655	7.35564		0.410021	0.399096	0.586644	0.575719
Dapk3	186	479	270	408		2.57527	1.51111	1.45161	0.851775		5.22575	6.1717	5.59842	6.01127		0.945954	0.412845	0.372675	-0.160433
Dapp1	209	271	235	221		1.29665	0.940426	1.1244	0.815498		5.34233	5.60212	5.45959	5.39816		0.259785	-0.0614228	0.117251	-0.203956
Dars	421	496	533	654		1.17815	1.22702	1.26603	1.31855		6.04263	6.20658	6.27852	6.48311		0.163943	0.204586	0.235889	0.276531
Daxx	507	1177	508	643		2.3215	1.26575	1.00197	0.546304		6.22851	7.07072	6.23048	6.46614		0.842213	0.235663	0.00197044	-0.604579
Dazap1	490	737	610	815		1.50408	1.33607	1.2449	1.10583		6.19441	6.60259	6.41346	6.70319		0.408183	0.289729	0.219054	0.1006
Dazap2	1443	1777	1412	2053		1.23146	1.45397	0.978517	1.15532		7.27448	7.48268	7.25276	7.62706		0.208202	0.374295	-0.0217171	0.144376
Dbf4	231	281	237	259		1.21645	1.09283	1.02597	0.921708		5.44242	5.63835	5.46806	5.55683		0.195937	0.0887679	0.0256424	-0.0815266
Dbi	412	533	441	660		1.29369	1.4966	1.07039	1.23827		6.02102	6.27852	6.08904	6.49224		0.257498	0.403195	0.0680215	0.213718
Dbnl	965	1245	1000	1091		1.29016	1.091	1.03627	0.876305		6.87213	7.12689	6.90776	6.99485		0.254763	0.0870947	0.0356272	-0.132041
Dbr1	165	244	159	246		1.47879	1.54717	0.963636	1.0082		5.10595	5.49717	5.0689	5.50533		0.391223	0.436427	-0.0370413	0.00816331
Dcaf11	428	586	444	880		1.36916	1.98198	1.03738	1.50171		6.05912	6.37332	6.09582	6.77992		0.314197	0.684097	0.0367014	0.406602
Dcaf12	944	573	908	858		0.606992	0.944934	0.961864	1.49738		6.85013	6.35089	6.81124	6.7546		-0.49924	-0.0566403	-0.0388818	0.403718
Dcaf13	293	443	321	397		1.51195	1.23676	1.09556	0.896163		5.68017	6.09357	5.77144	5.98394		0.413397	0.212495	0.0912685	-0.109633
Dcaf15	325	361	315	423		1.11077	1.34286	0.969231	1.17175		5.78383	5.88888	5.75257	6.04737		0.105053	0.2948	-0.0312525	0.158494
Dcaf5	388	614	415	510		1.58247	1.22892	1.06959	0.830619		5.96101	6.41999	6.02828	6.23441		0.45899	0.206132	0.0672732	-0.185584
Dcaf6	366	885	364	1111		2.41803	3.0522	0.994536	1.25537		5.90263	6.78559	5.89715	7.01302		0.882954	1.11586	-0.00547947	0.227428
Dcaf7	234	279	217	293		1.19231	1.35023	0.92735	1.05018		5.45532	5.63121	5.3799	5.68017		0.175891	0.300275	-0.0754238	0.0489608
Dcaf8	530	919	572	1054		1.73396	1.84266	1.07925	1.1469		6.27288	6.82329	6.34914	6.96035		0.550409	0.611209	0.076262	0.137062
Dck	207	308	209	275		1.48792	1.31579	1.00966	0.892857		5.33272	5.7301	5.34233	5.61677		0.397381	0.274437	0.00961546	-0.113329
Dclre1c	210	310	302	328		1.47619	1.08609	1.4381	1.05806		5.34711	5.73657	5.71043	5.79301		0.389465	0.0825866	0.363319	0.0564413
Dcn	118	561	150	5578		4.75424	37.1867	1.27119	9.94296		4.77068	6.32972	5.01064	8.62659		1.55904	3.61595	0.239951	2.29686
Dcps	232	249	230	261		1.07328	1.13478	0.991379	1.04819		5.44674	5.51745	5.43808	5.56452		0.0707155	0.126441	-0.00865806	0.0470675
Dctn1	1130	1839	1352	1999		1.62743	1.47855	1.19646	1.087		7.02997	7.51698	7.20934	7.6004		0.487004	0.391062	0.179367	0.0834251
Dctn2	789	1307	1017	1671		1.65653	1.64307	1.28897	1.2785		6.67077	7.17549	6.92461	7.42118		0.504723	0.496565	0.253846	0.245688
Dctn3	219	323	233	339		1.47489	1.45494	1.06393	1.04954		5.38907	5.77765	5.45104	5.826		0.388581	0.374962	0.0619667	0.0483478
Dctn4	193	436	285	466		2.25907	1.63509	1.47668	1.06881		5.26269	6.07764	5.65249	6.14419		0.814952	0.491696	0.389799	0.0665434
Dctn5	233	343	210	248		1.4721	1.18095	0.901288	0.723032		5.45104	5.83773	5.34711	5.51343		0.386692	0.166321	-0.103931	-0.324302
Dctn6	255	373	304	524		1.46275	1.72368	1.19216	1.40483		5.54126	5.92158	5.71703	6.26149		0.380315	0.544464	0.175764	0.339913
Dcun1d5	247	285	295	384		1.15385	1.30169	1.19433	1.34737		5.50939	5.65249	5.68698	5.95064		0.143101	0.263667	0.177587	0.298153
Ddah2	219	615	183	682		2.80822	3.72678	0.835616	1.10894		5.38907	6.42162	5.20949	6.52503		1.03255	1.31554	-0.179586	0.103407
Ddb1	2047	3102	2525	3585		1.51539	1.4198	1.23351	1.15571		7.62413	8.0398	7.834	8.18451		0.415672	0.350517	0.209866	0.144711
Ddhd1	656	793	1118	1024		1.20884	0.915921	1.70427	1.2913		6.48616	6.67582	7.0193	6.93147		0.189662	-0.0878248	0.533136	0.255649
Ddi2	247	366	264	299		1.48178	1.13258	1.06883	0.81694		5.50939	5.90263	5.57595	5.70044		0.393245	0.124494	0.0665608	-0.20219
Ddit3	193	244	195	284		1.26425	1.45641	1.01036	1.16393		5.26269	5.49717	5.273	5.64897		0.234478	0.375975	0.0103094	0.151806
Ddit4	389	585	313	1017		1.50386	3.2492	0.804627	1.73846		5.96358	6.37161	5.7462	6.92461		0.408033	1.17841	-0.217376	0.553001
Ddost	1094	1255	1237	1854		1.14717	1.49879	1.13071	1.47729		6.9976	7.13489	7.12044	7.5251		0.137295	0.404656	0.122848	0.39021
Ddrgk1	594	751	651	992		1.26431	1.52381	1.09596	1.32091		6.38688	6.62141	6.47851	6.89972		0.234526	0.421213	0.0916303	0.278317
Ddx1	529	835	613	1032		1.57845	1.68352	1.15879	1.23593		6.27099	6.72743	6.41836	6.93925		0.456443	0.520889	0.147377	0.211822
Ddx10	334	470	353	417		1.40719	1.1813	1.05689	0.887234		5.81114	6.15273	5.86647	6.03309		0.341592	0.166618	0.0553271	-0.119646
Ddx17	1448	1974	1640	2270		1.36326	1.38415	1.1326	1.14995		7.27794	7.58782	7.40245	7.72754		0.309879	0.325084	0.124513	0.139718
Ddx18	186	246	238	274		1.32258	1.15126	1.27957	1.11382		5.22575	5.50533	5.47227	5.61313		0.279585	0.140857	0.246524	0.107797
Ddx21	1131	1451	1276	1255		1.28294	0.983542	1.12821	0.864921		7.03086	7.28001	7.15149	7.13489		0.249151	-0.0165946	0.120628	-0.145117
Ddx23	727	1122	871	1222		1.54333	1.40299	1.19807	1.08913		6.58893	7.02287	6.76964	7.10824		0.433942	0.338602	0.180715	0.0853761
Ddx24	748	1054	848	1168		1.40909	1.37736	1.13369	1.10816		6.6174	6.96035	6.74288	7.06305		0.342945	0.320168	0.125478	0.1027
Ddx26b	590	914	650	1376		1.54915	2.11692	1.10169	1.50547		6.38012	6.81783	6.47697	7.22694		0.437708	0.749964	0.0968498	0.409105
Ddx27	353	446	458	579		1.26346	1.26419	1.29745	1.29821		5.86647	6.10032	6.12687	6.3613		0.233851	0.234433	0.260401	0.260984
Ddx39	425	445	451	469		1.04706	1.03991	1.06118	1.05393		6.05209	6.09807	6.11147	6.1506		0.0459851	0.0391354	0.0593782	0.0525285
Ddx39b	1624	2084	1829	2183		1.28325	1.19355	1.12623	1.0475		7.39265	7.64204	7.51152	7.68846		0.249397	0.176931	0.118877	0.046411
Ddx3x	3339	6322	3920	5829		1.89338	1.48699	1.174	0.922018		8.11343	8.75179	8.27385	8.6706		0.638364	0.396754	0.16042	-0.0811902
Ddx3y	844	1238	914	1178		1.46682	1.28884	1.08294	0.951535		6.73815	7.12125	6.81783	7.07157		0.3831	0.253743	0.0796781	-0.0496791
Ddx41	484	502	570	494		1.03719	0.866667	1.17769	0.984064		6.18208	6.2186	6.34564	6.20254		0.0365152	-0.143101	0.163551	-0.0160646
Ddx42	722	1134	850	1361		1.57064	1.60118	1.17729	1.20018		6.58203	7.03351	6.74524	7.21598		0.451481	0.470739	0.163211	0.182469
Ddx46	1187	1481	1467	1652		1.24768	1.12611	1.23589	1.11546		7.07918	7.30047	7.29097	7.40974		0.221288	0.118767	0.21179	0.109269
Ddx47	427	608	465	562		1.42389	1.2086	1.08899	0.924342		6.05678	6.41017	6.14204	6.3315		0.353391	0.189464	0.0852534	-0.078673
Ddx49	213	345	290	385		1.61972	1.32759	1.3615	1.11594		5.36129	5.84354	5.66988	5.95324		0.482252	0.283362	0.308589	0.109699
Ddx5	10818	15569	12070	19850		1.43918	1.64457	1.11573	1.27497		9.28897	9.65304	9.39848	9.89596		0.36407	0.497481	0.109512	0.242922
Ddx50	758	1031	780	1319		1.36016	1.69103	1.02902	1.27934		6.63068	6.93828	6.65929	7.18463		0.307601	0.525335	0.0286105	0.246345
Ddx52	267	398	277	472		1.49064	1.70397	1.03745	1.18593		5.58725	5.98645	5.62402	6.15698		0.399203	0.532961	0.0367688	0.170527
Ddx54	724	1066	876	980		1.47238	1.11872	1.20994	0.919325		6.58479	6.97167	6.77537	6.88755		0.386877	0.112186	0.190575	-0.084116
Ddx56	193	260	243	314		1.34715	1.29218	1.25907	1.20769		5.26269	5.56068	5.49306	5.74939		0.297991	0.256332	0.230371	0.188711
Ddx58	635	1441	602	788		2.26929	1.30897	0.948031	0.546842		6.45362	7.27309	6.40026	6.6695		0.819468	0.269241	-0.0533676	-0.603595
Ddx6	1249	1791	1408	1814		1.43395	1.28835	1.1273	1.01284		7.1301	7.49053	7.24993	7.50329		0.360431	0.253364	0.119827	0.0127602
Ddx60	137	756	144	332		5.51825	2.30556	1.05109	0.439153		4.91998	6.62804	4.96981	5.80513		1.70806	0.835322	0.0498324	-0.822906
Deaf1	153	263	164	403		1.71895	2.45732	1.0719	1.53232		5.03044	5.57215	5.09987	5.99894		0.541716	0.89907	0.0694285	0.426783
Dedd2	200	254	166	304		1.27	1.83133	0.83	1.19685		5.29832	5.53733	5.11199	5.71703		0.239017	0.60504	-0.18633	0.179693
Def6	549	690	694	558		1.25683	0.804035	1.26412	0.808696		6.3081	6.53669	6.54247	6.32436		0.228593	-0.218113	0.234374	-0.212333
Degs1	1019	1048	1125	1261		1.02846	1.12089	1.10402	1.20324		6.92658	6.95464	7.02554	7.13966		0.0280618	0.114122	0.0989613	0.185021
Dek	725	1003	1012	1055		1.38345	1.04249	1.39586	1.05184		6.58617	6.91075	6.91968	6.9613		0.324579	0.0416122	0.333512	0.0505453
Dennd1a	255	379	394	442		1.48627	1.12183	1.5451	1.16623		5.54126	5.93754	5.97635	6.09131		0.396273	0.114959	0.435087	0.153774
Dennd1c	816	826	814	894		1.01225	1.09828	0.997549	1.08232		6.70441	6.71659	6.70196	6.79571		0.0121804	0.0937454	-0.00245399	0.079111
Dennd3	349	2207	481	1671		6.32378	3.47401	1.37822	0.757136		5.85507	7.69939	6.17587	7.42118		1.84432	1.24531	0.320795	-0.278212
Dennd4a	1953	3031	2512	2412		1.55197	0.960191	1.28623	0.795777		7.57712	8.01665	7.82883	7.78821		0.439526	-0.040623	0.251713	-0.228436
Dennd4b	850	771	1118	975		0.907059	0.872093	1.31529	1.26459		6.74524	6.64769	7.0193	6.88244		-0.097548	-0.136859	0.27406	0.234749
Dennd4c	499	651	718	969		1.30461	1.34958	1.43888	1.48848		6.21261	6.47851	6.57647	6.87626		0.265904	0.299795	0.363863	0.397755
Dennd5a	1792	3081	1853	3463		1.71931	1.86886	1.03404	1.12399		7.49109	8.03301	7.52456	8.14989		0.541922	0.625329	0.0334736	0.116881
Dennd5b	146	297	117	321		2.03425	2.74359	0.80137	1.08081		4.98361	5.69373	4.76217	5.77144		0.710126	1.00927	-0.221433	0.077709
Dennd6a	221	272	235	392		1.23077	1.66809	1.06335	1.44118		5.39816	5.6058	5.45959	5.97126		0.207639	0.511676	0.0614228	0.36546
Denr	257	402	337	346		1.5642	1.02671	1.31128	0.860697		5.54908	5.99645	5.82008	5.84644		0.447376	0.0263558	0.271007	-0.150013
Depdc5	259	314	251	366		1.21236	1.45817	0.969112	1.16561		5.55683	5.74939	5.52545	5.90263		0.192565	0.37718	-0.0313751	0.15324
Derl1	488	802	573	734		1.64344	1.28098	1.17418	0.915212		6.19032	6.68711	6.35089	6.59851		0.496793	0.247623	0.16057	-0.0885996
Derl2	211	274	238	276		1.29858	1.15966	1.12796	1.0073		5.35186	5.61313	5.47227	5.6204		0.26127	0.14813	0.120413	0.00727276
Dgat1	640	2480	817	2773		3.875	3.39412	1.27656	1.11815		6.46147	7.81601	6.70564	7.92769		1.35455	1.22205	0.244171	0.111671
Dgat2	136	647	176	546		4.75735	3.10227	1.29412	0.843895		4.91265	6.47235	5.17048	6.30262		1.55969	1.13213	0.257829	-0.169727
Dgcr2	248	407	280	487		1.64113	1.73929	1.12903	1.19656		5.51343	6.00881	5.63479	6.18826		0.495384	0.553475	0.121361	0.179451
Dgcr8	181	330	206	332		1.8232	1.61165	1.13812	1.00606		5.1985	5.79909	5.32788	5.80513		0.600596	0.477259	0.129379	0.00604231
Dgka	1063	1233	1225	1571		1.15992	1.28245	1.1524	1.27413		6.96885	7.11721	7.1107	7.35947		0.148355	0.248772	0.141846	0.242262
Dgkd	1101	1046	1201	792		0.950045	0.65945	1.09083	0.75717		7.00397	6.95273	7.09091	6.67456		-0.0512455	-0.416348	0.0869357	-0.278167
Dgkq	130	298	169	223		2.29231	1.31953	1.3	0.748322		4.86753	5.69709	5.1299	5.40717		0.829559	0.277273	0.262364	-0.289922
Dgkz	1753	2424	1868	3041		1.38277	1.62794	1.0656	1.25454		7.46908	7.79317	7.53262	8.01994		0.32409	0.487318	0.0635397	0.226767
Dhcr24	202	447	216	538		2.21287	2.49074	1.06931	1.20358		5.30827	6.10256	5.37528	6.28786		0.794291	0.91258	0.0670107	0.1853
Dhrs1	300	298	311	541		0.993333	1.73955	1.03667	1.81544		5.70378	5.69709	5.73979	6.29342		-0.00668899	0.553626	0.0360104	0.596326
Dhrs3	520	890	1165	1770		1.71154	1.51931	2.24038	1.98876		6.25383	6.79122	7.06048	7.47873		0.537393	0.418258	0.806648	0.687513
Dhrs7	268	716	554	886		2.67164	1.59928	2.06716	1.23743		5.59099	6.57368	6.31716	6.78672		0.982693	0.469552	0.726178	0.213037
Dhx15	1909	2827	2144	2651		1.48088	1.23647	1.1231	0.937743		7.55433	7.94697	7.67043	7.88269		0.392637	0.212264	0.116094	-0.0642792
Dhx16	772	950	825	1299		1.23057	1.57455	1.06865	1.36737		6.64898	6.85646	6.71538	7.16935		0.207477	0.453967	0.0663988	0.312888
Dhx29	320	356	373	421		1.1125	1.12869	1.16562	1.18258		5.76832	5.87493	5.92158	6.04263		0.10661	0.121054	0.153257	0.167702
Dhx30	563	800	571	674		1.42096	1.18039	1.01421	0.8425		6.33328	6.68461	6.34739	6.51323		0.351332	0.165841	0.0141096	-0.171382
Dhx32	158	219	167	290		1.38608	1.73653	1.05696	1.3242		5.0626	5.38907	5.11799	5.66988		0.326477	0.551887	0.0553988	0.280809
Dhx34	194	274	251	295		1.41237	1.1753	1.29381	1.07664		5.26786	5.61313	5.52545	5.68698		0.34527	0.161522	0.257595	0.0738472
Dhx36	478	783	508	713		1.63808	1.40354	1.06276	0.9106		6.16961	6.66313	6.23048	6.56948		0.493522	0.339	0.0608707	-0.0936513
Dhx38	734	1153	835	1201		1.57084	1.43832	1.1376	1.04163		6.59851	7.05012	6.72743	7.09091		0.451613	0.363478	0.128923	0.0407873
Dhx40	1144	1362	1167	3490		1.19056	2.99057	1.0201	2.56241		7.04229	7.21671	7.06219	8.15766		0.174423	1.09547	0.0199055	0.940948
Dhx57	395	540	414	576		1.36709	1.3913	1.0481	1.06667		5.97889	6.29157	6.02587	6.35611		0.312683	0.330242	0.0469802	0.0645385
Dhx58	156	418	168	312		2.67949	1.85714	1.07692	0.746411		5.04986	6.03548	5.12396	5.743		0.985625	0.619039	0.074108	-0.292478
Dhx8	518	601	505	625		1.16023	1.23762	0.974903	1.03993		6.24998	6.39859	6.22456	6.43775		0.14862	0.213193	-0.0254168	0.0391567
Dhx9	2282	2795	2512	2702		1.2248	1.07564	1.10079	0.966726		7.73281	7.93559	7.82883	7.90175		0.20278	0.072913	0.096027	-0.0338399
Diablo	169	299	161	277		1.76923	1.7205	0.952663	0.926421		5.1299	5.70044	5.0814	5.62402		0.570545	0.542613	-0.0484943	-0.0764261
Diap1	2387	3207	2933	3857		1.34353	1.31504	1.22874	1.20268		7.77779	8.07309	7.98378	8.25764		0.295299	0.273864	0.205988	0.184554
Diap2	330	331	497	365		1.00303	0.734406	1.50606	1.10272		5.79909	5.80212	6.20859	5.8999		0.00302572	-0.308693	0.409497	0.097779
Dicer1	637	920	753	1053		1.44427	1.39841	1.1821	1.14457		6.45677	6.82437	6.62407	6.9594		0.367604	0.335333	0.167296	0.135025
Dido1	528	927	645	1076		1.75568	1.66822	1.22159	1.16073		6.2691	6.83195	6.46925	6.98101		0.562857	0.511755	0.200154	0.149052
Dip2a	267	470	314	573		1.7603	1.82484	1.17603	1.21915		5.58725	6.15273	5.74939	6.35089		0.565484	0.601493	0.162144	0.198153
Dip2b	405	484	532	656		1.19506	1.23308	1.31358	1.35537		6.00389	6.18208	6.27664	6.48616		0.178198	0.209517	0.272756	0.304076
Dip2c	210	350	278	368		1.66667	1.32374	1.32381	1.05143		5.34711	5.85793	5.62762	5.90808		0.510826	0.280462	0.280514	0.0501498
Dirc2	227	344	423	448		1.51542	1.0591	1.86344	1.30233		5.42495	5.84064	6.04737	6.10479		0.415692	0.0574211	0.622422	0.264152
Dis3	158	290	284	267		1.83544	0.940141	1.79747	0.92069		5.0626	5.66988	5.64897	5.58725		0.607286	-0.0617256	0.586379	-0.0826323
Dis3l	253	247	260	370		0.976285	1.42308	1.02767	1.49798		5.53339	5.50939	5.56068	5.9135		-0.0240012	0.352821	0.0272921	0.404115
Dis3l2	166	203	182	282		1.22289	1.54945	1.09639	1.38916		5.11199	5.31321	5.20401	5.64191		0.201218	0.4379	0.0920189	0.328701
Dkc1	229	270	238	201		1.17904	0.844538	1.0393	0.744444		5.43372	5.59842	5.47227	5.3033		0.1647	-0.168966	0.0385487	-0.295117
Dlat	226	359	289	316		1.5885	1.09343	1.27876	0.880223		5.42053	5.88332	5.66643	5.75574		0.462787	0.0893155	0.245892	-0.12758
Dlc1	667	2657	436	1911		3.98351	4.38303	0.653673	0.719232		6.50279	7.88495	6.07764	7.55538		1.38216	1.47774	-0.425148	-0.329571
Dld	509	662	674	752		1.30059	1.11573	1.32417	1.13595		6.23245	6.49527	6.51323	6.62274		0.262818	0.109506	0.280782	0.127471
Dlg1	626	974	650	956		1.55591	1.47077	1.03834	0.98152		6.43935	6.88141	6.47697	6.86276		0.442061	0.385786	0.037622	-0.0186534
Dlgap4	533	908	593	956		1.70356	1.61214	1.11257	1.05286		6.27852	6.81124	6.38519	6.86276		0.532723	0.477564	0.106673	0.0515135
Dll1	108	881	120	438		8.15741	3.65	1.11111	0.497162		4.68213	6.78106	4.78749	6.08222		2.09893	1.29473	0.105361	-0.698839
Dll4	190	769	213	759		4.04737	3.56338	1.12105	0.986996		5.24702	6.64509	5.36129	6.632		1.39807	1.27071	0.114268	-0.0130892
Dlst	614	723	706	782		1.17752	1.10765	1.14984	1.0816		6.41999	6.58341	6.55962	6.66185		0.163414	0.10224	0.13962	0.0784455
Dmtf1	434	737	479	592		1.69816	1.23591	1.10369	0.803256		6.07304	6.60259	6.1717	6.38351		0.529543	0.211806	0.0986561	-0.219081
Dmwd	126	322	115	393		2.55556	3.41739	0.912698	1.2205		4.83628	5.77455	4.74493	5.97381		0.93827	1.22888	-0.0913498	0.199258
Dmxl1	667	798	709	826		1.1964	1.16502	1.06297	1.03509		6.50279	6.68211	6.56386	6.71659		0.179319	0.152739	0.0610655	0.0344862
Dmxl2	1297	2035	2318	3510		1.56901	1.51424	1.7872	1.72482		7.16781	7.61825	7.74846	8.16337		0.450442	0.414911	0.580651	0.54512
Dna2	301	166	360	214		0.551495	0.594444	1.19601	1.28916		5.70711	5.11199	5.8861	5.36598		-0.595122	-0.520128	0.178994	0.253988
Dnaja1	1550	1460	1359	1932		0.941935	1.42163	0.876774	1.32329		7.34601	7.28619	7.2145	7.56631		-0.0598185	0.351807	-0.131506	0.280119
Dnaja2	913	1103	1119	1259		1.20811	1.12511	1.22563	1.14143		6.81674	7.00579	7.02019	7.13807		0.189053	0.117882	0.203455	0.132284
Dnaja3	197	229	206	353		1.16244	1.71359	1.04569	1.54148		5.2832	5.43372	5.32788	5.86647		0.150518	0.538592	0.0446724	0.432746
Dnajb1	1162	1054	1052	1514		0.907057	1.43916	0.905336	1.43643		7.0579	6.96035	6.95845	7.32251		-0.0975502	0.364062	-0.0994495	0.362163
Dnajb11	719	1028	909	1103		1.42976	1.21342	1.26426	1.07296		6.57786	6.93537	6.81235	7.00579		0.357509	0.193444	0.234484	0.0704186
Dnajb12	181	337	235	282		1.86188	1.2	1.29834	0.836795		5.1985	5.82008	5.45959	5.64191		0.621586	0.182322	0.261088	-0.178176
Dnajb4	450	745	425	613		1.65556	1.44235	0.944444	0.822819		6.10925	6.61338	6.05209	6.41836		0.504137	0.366276	-0.0571584	-0.195019
Dnajb6	446	721	527	568		1.61659	1.0778	1.18161	0.787795		6.10032	6.58064	6.2672	6.34212		0.48032	0.0749209	0.166882	-0.238518
Dnajb9	609	1109	767	1448		1.82102	1.88787	1.25944	1.30568		6.41182	7.01121	6.64249	7.27794		0.599396	0.635452	0.230669	0.266725
Dnajc1	165	298	245	321		1.80606	1.3102	1.48485	1.07718		5.10595	5.69709	5.50126	5.77144		0.591148	0.270183	0.395313	0.0743476
Dnajc10	567	946	649	1133		1.66843	1.74576	1.14462	1.19767		6.34036	6.85224	6.47543	7.03262		0.511883	0.557192	0.135073	0.180382
Dnajc11	230	333	299	319		1.44783	1.06689	1.3	0.957958		5.43808	5.80814	5.70044	5.76519		0.370063	0.0647475	0.262364	-0.0429514
Dnajc13	856	1257	931	1201		1.46846	1.29001	1.08762	0.955449		6.75227	7.13648	6.83626	7.09091		0.384213	0.254651	0.0839889	-0.0455734
Dnajc14	613	919	786	1207		1.49918	1.53562	1.28222	1.31338		6.41836	6.82329	6.66696	7.09589		0.404921	0.428936	0.248592	0.272607
Dnajc2	297	406	464	486		1.367	1.04741	1.56229	1.19704		5.69373	6.00635	6.13988	6.18621		0.312621	0.0463241	0.446152	0.179855
Dnajc21	257	408	256	341		1.58755	1.33203	0.996109	0.835784		5.54908	6.01127	5.54518	5.83188		0.462191	0.286705	-0.00389864	-0.179385
Dnajc3	711	960	882	1206		1.35021	1.36735	1.24051	1.25625		6.56667	6.86693	6.78219	7.09506		0.300261	0.312872	0.21552	0.228131
Dnajc5	223	355	259	451		1.59193	1.74131	1.16143	1.27042		5.40717	5.87212	5.55683	6.11147		0.464946	0.554639	0.149656	0.23935
Dnajc7	1283	1701	1357	1929		1.3258	1.42152	1.05768	1.13404		7.15696	7.43897	7.21303	7.56476		0.282015	0.351725	0.0560753	0.125785
Dnajc8	661	969	626	1020		1.46596	1.62939	0.94705	1.05263		6.49375	6.87626	6.43935	6.92756		0.382511	0.488208	-0.0544035	0.0512933
Dnase1l1	248	234	436	436		0.943548	1	1.75806	1.86325		5.51343	5.45532	6.07764	6.07764		-0.0581076	0	0.564213	0.622321
Dnase2a	357	430	547	552		1.20448	1.00914	1.53221	1.28372		5.87774	6.06379	6.30445	6.31355		0.186049	0.00909924	0.426713	0.249763
Dnm1l	473	670	576	812		1.41649	1.40972	1.21776	1.21194		6.1591	6.50728	6.35611	6.6995		0.348182	0.343393	0.197012	0.192223
Dnm2	1919	3710	2442	3710		1.9333	1.51925	1.27254	1		7.55956	8.21879	7.80057	8.21879		0.659228	0.418215	0.241013	0
Dnmbp	149	334	169	357		2.24161	2.11243	1.13423	1.06886		5.00395	5.81114	5.1299	5.87774		0.807195	0.747837	0.125952	0.0665948
Dnmt1	1019	1435	1261	1398		1.40824	1.10864	1.23749	0.974216		6.92658	7.26892	7.13966	7.2428		0.342343	0.103138	0.213083	-0.0261222
Dnmt3a	248	441	272	328		1.77823	1.20588	1.09677	0.743764		5.51343	6.08904	5.6058	5.79301		0.575616	0.187212	0.0923733	-0.296031
Dnpep	277	458	288	532		1.65343	1.84722	1.03971	1.16157		5.62402	6.12687	5.66296	6.27664		0.502852	0.613683	0.038943	0.149774
Dnttip1	229	292	228	440		1.27511	1.92982	0.995633	1.50685		5.43372	5.67675	5.42935	6.08677		0.243032	0.657429	-0.00437637	0.410021
Dnttip2	573	830	661	931		1.44852	1.40847	1.15358	1.12169		6.35089	6.72143	6.49375	6.83626		0.37054	0.342505	0.142868	0.114834
Dock1	339	894	460	972		2.63717	2.11304	1.35693	1.08725		5.826	6.79571	6.13123	6.87936		0.969706	0.748129	0.305226	0.08365
Dock10	3155	3552	4097	3559		1.12583	0.868684	1.29857	1.00197		8.05674	8.17527	8.31801	8.17723		0.118522	-0.140775	0.261267	0.00196878
Dock11	1444	1467	1786	1737		1.01593	0.972564	1.23684	1.18405		7.27517	7.29097	7.48773	7.45991		0.0158025	-0.027819	0.212561	0.16894
Dock2	3536	4338	4387	3259		1.22681	0.742877	1.24067	0.751268		8.17075	8.37517	8.3864	8.08918		0.204417	-0.297225	0.215649	-0.285993
Dock4	242	446	391	609		1.84298	1.55754	1.6157	1.36547		5.48894	6.10032	5.96871	6.41182		0.611381	0.443111	0.47977	0.311499
Dock5	565	908	712	891		1.60708	1.2514	1.26018	0.981278		6.33683	6.81124	6.56808	6.79234		0.474419	0.224267	0.231252	-0.0189
Dock6	583	3111	558	2939		5.33619	5.26703	0.957118	0.944712		6.36819	8.0427	6.32436	7.98582		1.67451	1.66147	-0.0438282	-0.0568748
Dock7	284	261	322	572		0.919014	1.7764	1.1338	2.19157		5.64897	5.56452	5.77455	6.34914		-0.0844538	0.574587	0.125577	0.784619
Dock8	2447	2165	2933	2522		0.884757	0.85987	1.19861	1.1649		7.80262	7.68018	7.98378	7.83281		-0.122442	-0.150974	0.181163	0.152632
Dock9	904	7186	1022	7290		7.94912	7.13307	1.13053	1.01447		6.80683	8.87989	6.92952	8.89426		2.07306	1.96474	0.122687	0.0143689
Dok1	200	226	238	321		1.13	1.34874	1.19	1.42035		5.29832	5.42053	5.47227	5.77144		0.122218	0.29917	0.173953	0.350906
Dok2	379	501	435	387		1.3219	0.889655	1.14776	0.772455		5.93754	6.21661	6.07535	5.95842		0.27907	-0.116921	0.13781	-0.258181
Dok3	724	643	826	1033		0.888122	1.25061	1.14088	1.60653		6.58479	6.46614	6.71659	6.94022		-0.118647	0.223628	0.131803	0.474078
Dom3z	206	309	229	424		1.5	1.85153	1.11165	1.37217		5.32788	5.73334	5.43372	6.04973		0.405465	0.616011	0.105846	0.316392
Dopey1	496	756	612	803		1.52419	1.31209	1.23387	1.06217		6.20658	6.62804	6.41673	6.68835		0.421465	0.271622	0.210156	0.0603133
Dopey2	678	1413	827	1593		2.08407	1.92624	1.21976	1.12739		6.51915	7.25347	6.7178	7.37337		0.734323	0.65557	0.198657	0.119904
Dot1l	494	930	591	644		1.88259	1.08968	1.19636	0.692473		6.20254	6.83518	6.38182	6.4677		0.632649	0.0858827	0.179281	-0.367486
Dpagt1	289	452	357	547		1.56401	1.53221	1.23529	1.21018		5.66643	6.11368	5.87774	6.30445		0.447255	0.426713	0.211309	0.190767
Dpep2	396	542	540	871		1.36869	1.61296	1.36364	1.60701		5.98141	6.29527	6.29157	6.76964		0.313852	0.478073	0.310155	0.474376
Dpf2	320	584	391	707		1.825	1.80818	1.22188	1.21062		5.76832	6.3699	5.96871	6.56103		0.60158	0.592323	0.200387	0.19113
Dpm1	213	339	238	407		1.59155	1.71008	1.11737	1.20059		5.36129	5.826	5.47227	6.00881		0.464708	0.536543	0.110979	0.182813
Dpp3	473	539	534	666		1.13953	1.24719	1.12896	1.23562		6.1591	6.28972	6.2804	6.50129		0.13062	0.220894	0.1213	0.211574
Dpp4	607	1010	678	1462		1.66392	2.15634	1.11697	1.44752		6.40853	6.91771	6.51915	7.28756		0.509177	0.768413	0.110618	0.369855
Dpp7	302	262	567	480		0.86755	0.846561	1.87748	1.83206		5.71043	5.56834	6.34036	6.17379		-0.142083	-0.166573	0.629932	0.605442
Dpp8	776	1268	911	1527		1.63402	1.67618	1.17397	1.20426		6.65415	7.1452	6.81454	7.33106		0.491044	0.516517	0.16039	0.185864
Dpp9	514	669	669	759		1.30156	1.13453	1.30156	1.13453		6.24222	6.50578	6.50578	6.632		0.263561	0.126218	0.263561	0.126218
Dpy19l1	214	343	259	293		1.6028	1.13127	1.21028	0.854227		5.36598	5.83773	5.55683	5.68017		0.471754	0.123345	0.190852	-0.157558
Dpy19l4	138	408	153	259		2.95652	1.69281	1.1087	0.634804		4.92725	6.01127	5.03044	5.55683		1.08401	0.52639	0.103184	-0.454439
Dr1	205	269	270	288		1.3122	1.06667	1.31707	1.07063		5.32301	5.59471	5.59842	5.66296		0.271701	0.0645385	0.275412	0.0682491
Dram2	373	885	463	812		2.37265	1.75378	1.24129	0.917514		5.92158	6.78559	6.13773	6.6995		0.864009	0.561773	0.216149	-0.0860873
Drap1	749	920	818	1376		1.2283	1.68215	1.09212	1.49565		6.61874	6.82437	6.70686	7.22694		0.205635	0.520074	0.0881234	0.402562
Drg1	263	405	315	622		1.53992	1.9746	1.19772	1.5358		5.57215	6.00389	5.75257	6.43294		0.431733	0.680367	0.180419	0.429053
Drg2	160	229	201	311		1.43125	1.54726	1.25625	1.35808		5.07517	5.43372	5.3033	5.73979		0.358548	0.436488	0.228131	0.306071
Drosha	366	572	422	635		1.56284	1.50474	1.15301	1.11014		5.90263	6.34914	6.04501	6.45362		0.446506	0.40862	0.142372	0.104486
Dse	382	261	555	459		0.683246	0.827027	1.45288	1.75862		5.94542	5.56452	6.31897	6.12905		-0.3809	-0.189918	0.373548	0.56453
Dst	1202	3219	2430	3615		2.67804	1.48765	2.02163	1.12302		7.09174	8.07683	7.79565	8.19285		0.985084	0.397201	0.703904	0.116021
Dstn	1008	1500	1298	2089		1.4881	1.6094	1.2877	1.39267		6.91572	7.31322	7.16858	7.64444		0.397497	0.475861	0.252856	0.33122
Dstyk	149	258	190	262		1.73154	1.37895	1.27517	1.0155		5.00395	5.55296	5.24702	5.56834		0.549013	0.32132	0.243078	0.0153849
Dtnb	180	204	159	319		1.13333	2.00629	0.883333	1.56373		5.19296	5.31812	5.0689	5.76519		0.125163	0.696287	-0.124053	0.447071
Dtnbp1	267	367	315	521		1.37453	1.65397	1.17978	1.41962		5.58725	5.90536	5.75257	6.25575		0.318113	0.503177	0.165324	0.350388
Dtx3	201	316	224	337		1.57214	1.50446	1.11443	1.06646		5.3033	5.75574	5.41165	5.82008		0.452437	0.408437	0.108341	0.0643407
Dtx3l	250	1082	227	285		4.328	1.25551	0.908	0.263401		5.52146	6.98657	5.42495	5.65249		1.46511	0.227539	-0.0965109	-1.33408
Dus1l	174	400	245	417		2.29885	1.70204	1.40805	1.0425		5.15906	5.99146	5.50126	6.03309		0.832409	0.531828	0.342203	0.0416217
Dus3l	361	510	321	506		1.41274	1.57632	0.889197	0.992157		5.88888	6.23441	5.77144	6.22654		0.345533	0.455096	-0.117437	-0.00787406
Dusp1	4693	6614	4652	6381		1.40933	1.37167	0.991264	0.964772		8.45383	8.79694	8.44505	8.76108		0.343117	0.316028	-0.0087748	-0.0358638
Dusp10	297	241	396	207		0.811448	0.522727	1.33333	0.858921		5.69373	5.4848	5.98141	5.33272		-0.208935	-0.648695	0.287682	-0.152078
Dusp11	555	765	655	788		1.37838	1.20305	1.18018	1.03007		6.31897	6.63988	6.48464	6.6695		0.320908	0.184863	0.165667	0.0296223
Dusp16	412	1131	391	692		2.74515	1.76982	0.949029	0.611848		6.02102	7.03086	5.96871	6.53959		1.00983	0.570878	-0.0523158	-0.491272
Dusp2	1100	1411	1198	716		1.28273	0.597663	1.08909	0.507442		7.00307	7.25205	7.08841	6.57368		0.248988	-0.514729	0.0853433	-0.678374
Dusp3	159	236	198	263		1.48428	1.32828	1.24528	1.11441		5.0689	5.46383	5.28827	5.57215		0.394928	0.283887	0.219363	0.108322
Dusp5	1007	1662	926	1151		1.65045	1.24298	0.919563	0.692539		6.91473	7.41578	6.83087	7.04839		0.501046	0.217512	-0.0838567	-0.367391
Dusp6	423	1126	537	886		2.66194	1.64991	1.2695	0.786856		6.04737	7.02643	6.286	6.78672		0.979055	0.500719	0.238626	-0.23971
Dvl1	501	767	595	940		1.53094	1.57983	1.18762	1.22555		6.21661	6.64249	6.38856	6.84588		0.425881	0.457318	0.171955	0.203393
Dvl3	180	218	235	327		1.21111	1.39149	1.30556	1.5		5.19296	5.3845	5.45959	5.78996		0.191538	0.330375	0.266629	0.405465
Dym	278	405	385	672		1.45683	1.74545	1.38489	1.65926		5.62762	6.00389	5.95324	6.51026		0.376266	0.557015	0.325622	0.506371
Dync1h1	2904	6185	3884	5862		2.12982	1.50927	1.33747	0.947777		7.97384	8.72988	8.26462	8.67625		0.756038	0.411625	0.290776	-0.0536362
Dync1i2	978	1602	1336	1890		1.63804	1.41467	1.36605	1.17978		6.88551	7.37901	7.19744	7.54433		0.493498	0.346897	0.311926	0.165324
Dync1li1	423	546	453	662		1.29078	1.46137	1.07092	1.21245		6.04737	6.30262	6.11589	6.49527		0.255247	0.379373	0.0685199	0.192647
Dync1li2	414	652	398	757		1.57488	1.90201	0.961353	1.16104		6.02587	6.48004	5.98645	6.62936		0.454179	0.642911	-0.039414	0.149319
Dynll1	656	1052	652	1073		1.60366	1.64571	0.993902	1.01996		6.48616	6.95845	6.48004	6.97821		0.472288	0.498169	-0.00611623	0.0197653
Dynlrb1	280	342	353	535		1.22143	1.51558	1.26071	1.56433		5.63479	5.83481	5.86647	6.28227		0.200021	0.415799	0.231678	0.447456
Dyrk1a	526	861	632	643		1.63688	1.01741	1.20152	0.746806		6.2653	6.75809	6.44889	6.46614		0.492793	0.0172553	0.183588	-0.29195
Dyrk2	309	515	304	438		1.66667	1.44079	0.983819	0.850485		5.73334	6.24417	5.71703	6.08222		0.510826	0.365191	-0.0163136	-0.161948
Dysf	159	835	279	766		5.25157	2.74552	1.75472	0.917365		5.0689	6.72743	5.63121	6.64118		1.65853	1.00997	0.562308	-0.0862496
E130309D02Rik	163	273	198	359		1.67485	1.81313	1.21472	1.31502		5.09375	5.60947	5.28827	5.88332		0.515722	0.595055	0.194517	0.273851
E2f4	327	394	306	472		1.20489	1.54248	0.93578	1.19797		5.78996	5.97635	5.72359	6.15698		0.186391	0.433394	-0.0663751	0.180628
E430025E21Rik	582	783	818	1046		1.34536	1.27873	1.4055	1.33589		6.36647	6.66313	6.70686	6.95273		0.296662	0.245866	0.340392	0.289596
E4f1	332	414	325	585		1.24699	1.8	0.978916	1.41304		5.80513	6.02587	5.78383	6.37161		0.220731	0.587787	-0.0213098	0.345746
Eapp	202	337	267	465		1.66832	1.74157	1.32178	1.37982		5.30827	5.82008	5.58725	6.14204		0.511815	0.554789	0.278981	0.321954
Ear1	551	560	808	1192		1.01633	1.47525	1.46642	2.12857		6.31173	6.32794	6.69456	7.08339		0.016202	0.388826	0.382827	0.755451
Ebna1bp2	337	406	394	562		1.20475	1.4264	1.16914	1.38424		5.82008	6.00635	5.97635	6.3315		0.18627	0.355151	0.156268	0.325149
Ebp	302	444	365	474		1.4702	1.29863	1.20861	1.06757		5.71043	6.09582	5.8999	6.16121		0.385398	0.26131	0.18947	0.0653828
Ecd	206	278	289	394		1.34951	1.36332	1.40291	1.41727		5.32788	5.62762	5.66643	5.97635		0.299745	0.309924	0.338551	0.34873
Ece1	907	3787	1131	3346		4.1753	2.95844	1.24697	0.883549		6.81014	8.23933	7.03086	8.11552		1.42919	1.08466	0.220715	-0.123809
Ech1	638	1084	957	1351		1.69906	1.4117	1.5	1.24631		6.45834	6.98841	6.8638	7.2086		0.530075	0.344797	0.405465	0.220187
Echs1	273	277	243	406		1.01465	1.67078	0.89011	1.4657		5.60947	5.62402	5.49306	6.00635		0.0145457	0.513292	-0.11641	0.382336
Eci2	342	692	388	882		2.02339	2.2732	1.1345	1.27457		5.83481	6.53959	5.96101	6.78219		0.704775	0.821187	0.126195	0.242606
Ecm1	1021	2665	1958	3534		2.61019	1.8049	1.91773	1.32608		6.92854	7.88796	7.57968	8.17019		0.959422	0.590507	0.651141	0.282226
Ecscr	217	883	293	988		4.06912	3.37201	1.35023	1.11891		5.3799	6.78333	5.68017	6.89568		1.40343	1.21551	0.300275	0.112357
Edc3	120	254	143	315		2.11667	2.2028	1.19167	1.24016		4.78749	5.53733	4.96284	5.75257		0.749843	0.789728	0.175353	0.215238
Edc4	537	881	601	928		1.6406	1.54409	1.11918	1.05335		6.286	6.78106	6.39859	6.83303		0.49506	0.434437	0.112597	0.0519741
Edem1	942	1286	1052	1261		1.36518	1.19867	1.11677	0.98056		6.84801	7.15929	6.95845	7.13966		0.311287	0.181212	0.110443	-0.0196316
Edem2	498	714	581	919		1.43373	1.58176	1.16667	1.28711		6.2106	6.57088	6.36475	6.82329		0.360283	0.458535	0.154151	0.252403
Edem3	259	528	285	512		2.03861	1.79649	1.10039	0.969697		5.55683	6.2691	5.65249	6.23832		0.712268	0.585835	0.0956611	-0.0307717
Edf1	508	784	654	804		1.54331	1.22936	1.2874	1.02551		6.23048	6.66441	6.48311	6.6896		0.433928	0.206492	0.252626	0.0251902
Edn1	100	662	135	652		6.62	4.82963	1.35	0.984894		4.60517	6.49527	4.90527	6.48004		1.8901	1.57477	0.300105	-0.015221
Ednrb	136	397	205	1031		2.91912	5.02927	1.50735	2.59698		4.91265	5.98394	5.32301	6.93828		1.07128	1.61527	0.410355	0.954348
Eea1	366	741	545	688		2.02459	1.26239	1.48907	0.928475		5.90263	6.608	6.30079	6.53379		0.705367	0.233003	0.398152	-0.0742118
Eed	449	632	449	624		1.40757	1.38976	1	0.987342		6.10702	6.44889	6.10702	6.43615		0.341867	0.329127	0	-0.012739
Eef1a1	31952	36435	35787	40512		1.1403	1.13203	1.12002	1.1119		10.372	10.5033	10.4853	10.6094		0.131295	0.124014	0.11335	0.106068
Eef1b2	2311	2268	2574	2978		0.981393	1.15695	1.1138	1.31305		7.74544	7.72665	7.85322	7.99901		-0.0187819	0.145791	0.107781	0.272354
Eef1d	1022	945	1065	1460		0.924658	1.37089	1.04207	1.54497		6.92952	6.85118	6.97073	7.28619		-0.0783318	0.315462	0.0412133	0.435007
Eef1g	3327	3549	3507	3715		1.06673	1.05931	1.0541	1.04677		8.10983	8.17442	8.16252	8.22013		0.0645949	0.0576177	0.05269	0.0457128
Eef2	17788	21529	19837	24533		1.21031	1.23673	1.11519	1.13953		9.78628	9.97716	9.8953	10.1078		0.190877	0.21247	0.109025	0.130618
Eef2k	254	303	313	385		1.19291	1.23003	1.23228	1.27063		5.53733	5.71373	5.7462	5.95324		0.176399	0.20704	0.208869	0.239511
Eepd1	175	190	330	361		1.08571	1.09394	1.88571	1.9		5.16479	5.24702	5.79909	5.88888		0.0822381	0.0897853	0.634307	0.641854
Efcab14	203	418	225	408		2.05911	1.81333	1.10837	0.976077		5.31321	6.03548	5.4161	6.01127		0.722275	0.595167	0.102894	-0.0242143
Efcab4a	275	801	361	1197		2.91273	3.31579	1.31273	1.49438		5.61677	6.68586	5.88888	7.08757		1.06909	1.1987	0.272107	0.401713
Efemp1	103	79	93	705		0.76699	7.58065	0.902913	8.92405		4.63473	4.36945	4.5326	6.5582		-0.265281	2.0256	-0.102129	2.18875
Efha1	317	475	367	483		1.49842	1.31608	1.15773	1.01684		5.7589	6.16331	5.90536	6.18002		0.404413	0.274655	0.14646	0.0167018
Efhd2	665	955	851	884		1.43609	1.03878	1.2797	0.925654		6.49979	6.86171	6.74641	6.78446		0.361924	0.0380449	0.246625	-0.0772543
Efnb1	181	1234	188	1079		6.81768	5.73936	1.03867	0.874392		5.1985	7.11802	5.23644	6.98379		1.91952	1.74735	0.0379449	-0.134226
Efnb2	146	1036	192	702		7.09589	3.65625	1.31507	0.677606		4.98361	6.94312	5.2575	6.55393		1.95952	1.29644	0.273889	-0.389189
Efr3a	519	731	542	627		1.40848	1.15683	1.04432	0.857729		6.2519	6.59441	6.29527	6.44095		0.34251	0.145681	0.0433621	-0.153467
Eftud1	234	319	207	353		1.36325	1.70531	0.884615	1.10658		5.45532	5.76519	5.33272	5.86647		0.30987	0.533749	-0.122602	0.101277
Eftud2	689	743	739	783		1.07837	1.05954	1.07257	1.05384		6.53524	6.6107	6.6053	6.66313		0.0754548	0.0578348	0.0700566	0.0524367
Egfl7	1320	6497	1419	6296		4.92197	4.43693	1.075	0.969063		7.18539	8.7791	7.25771	8.74767		1.59371	1.48996	0.0723207	-0.031426
Egflam	182	287	123	605		1.57692	4.9187	0.675824	2.10801		5.20401	5.65948	4.81218	6.40523		0.455476	1.59304	-0.391822	0.745746
Egln1	168	266	188	248		1.58333	1.31915	1.11905	0.932331		5.12396	5.5835	5.23644	5.51343		0.459532	0.276987	0.112478	-0.0700676
Egln2	311	577	332	622		1.85531	1.87349	1.06752	1.07799		5.73979	6.35784	5.80513	6.43294		0.618049	0.627805	0.0653421	0.0750978
Egr1	6008	12521	6193	16655		2.08405	2.68933	1.03079	1.33017		8.70085	9.43516	8.73117	9.72047		0.734315	0.989291	0.0303277	0.285303
Egr2	334	533	448	711		1.59581	1.58705	1.34132	1.33396		5.81114	6.27852	6.10479	6.56667		0.46738	0.461879	0.293652	0.288151
Egr3	259	383	146	366		1.47876	2.50685	0.563707	0.955614		5.55683	5.94803	4.98361	5.90263		0.391207	0.919027	-0.573221	-0.0454017
Ehbp1l1	1460	2133	1965	2561		1.46096	1.30331	1.34589	1.20066		7.28619	7.66528	7.58325	7.84815		0.379093	0.264906	0.297056	0.182868
Ehd1	832	3021	1126	2053		3.63101	1.82327	1.35337	0.679576		6.72383	8.01334	7.02643	7.62706		1.28951	0.600631	0.302594	-0.386286
Ehd2	497	1304	504	1491		2.62374	2.95833	1.01408	1.1434		6.20859	7.17319	6.22258	7.3072		0.964602	1.08463	0.0139862	0.134011
Ehd4	1716	4600	1688	6032		2.68065	3.57346	0.983683	1.3113		7.44775	8.43381	7.4313	8.70483		0.98606	1.27353	-0.0164516	0.271022
Ehmt1	322	598	406	476		1.85714	1.17241	1.26087	0.795987		5.77455	6.39359	6.00635	6.16542		0.619039	0.159065	0.231802	-0.228173
Ehmt2	1171	1355	1392	1843		1.15713	1.32399	1.18873	1.36015		7.06561	7.21156	7.2385	7.51915		0.145943	0.280653	0.172883	0.307593
Ei24	344	598	365	590		1.73837	1.61644	1.06105	0.986622		5.84064	6.39359	5.8999	6.38012		0.552949	0.480225	0.0592557	-0.0134682
Eif1	1412	1835	1484	2026		1.29958	1.36523	1.05099	1.10409		7.25276	7.5148	7.3025	7.61382		0.262037	0.311322	0.049734	0.0990189
Eif1ax	193	317	242	325		1.64249	1.34298	1.25389	1.02524		5.26269	5.7589	5.48894	5.78383		0.496212	0.294887	0.226248	0.0249234
Eif1b	163	228	204	281		1.39877	1.37745	1.25153	1.23246		5.09375	5.42935	5.31812	5.63835		0.335595	0.320235	0.22437	0.209009
Eif2a	547	591	613	699		1.08044	1.14029	1.12066	1.18274		6.30445	6.38182	6.41836	6.54965		0.0773672	0.131286	0.113916	0.167835
Eif2ak1	511	761	625	868		1.48924	1.3888	1.22309	1.1406		6.23637	6.63463	6.43775	6.76619		0.398264	0.32844	0.201382	0.131558
Eif2ak2	146	401	157	172		2.74658	1.09554	1.07534	0.428928		4.98361	5.99396	5.05625	5.14749		1.01035	0.0912487	0.0726392	-0.846467
Eif2ak3	605	705	673	711		1.16529	1.05646	1.1124	1.00851		6.40523	6.5582	6.51175	6.56667		0.152969	0.0549271	0.106517	0.00847463
Eif2ak4	314	403	437	681		1.28344	1.55835	1.39172	1.68983		5.74939	5.99894	6.07993	6.52356		0.249544	0.443629	0.33054	0.524626
Eif2b2	246	329	258	444		1.3374	1.72093	1.04878	1.34954		5.50533	5.79606	5.55296	6.09582		0.290726	0.542865	0.047628	0.299767
Eif2b4	198	190	184	396		0.959596	2.15217	0.929293	2.08421		5.28827	5.24702	5.21494	5.98141		-0.041243	0.766478	-0.0733313	0.73439
Eif2b5	305	503	347	563		1.64918	1.62248	1.1377	1.11928		5.72031	6.22059	5.84932	6.33328		0.500278	0.483955	0.129013	0.112689
Eif2c1	193	214	200	229		1.10881	1.145	1.03627	1.07009		5.26269	5.36598	5.29832	5.43372		0.103286	0.135405	0.0356272	0.067746
Eif2c2	399	404	350	388		1.01253	1.10857	0.877193	0.960396		5.98896	6.00141	5.85793	5.96101		0.0124535	0.103072	-0.131028	-0.0404095
Eif2d	216	346	256	562		1.60185	2.19531	1.18519	1.62428		5.37528	5.84644	5.54518	6.3315		0.47116	0.786324	0.169899	0.485063
Eif2s1	342	483	484	445		1.41228	0.919421	1.4152	0.921325		5.83481	6.18002	6.18208	6.09807		0.345206	-0.0840106	0.347274	-0.0819424
Eif2s2	352	602	414	475		1.71023	1.14734	1.17614	0.789037		5.86363	6.40026	6.02587	6.16331		0.536626	0.137449	0.162235	-0.236943
Eif2s3x	182	317	243	270		1.74176	1.11111	1.33516	0.851735		5.20401	5.7589	5.49306	5.59842		0.554895	0.105361	0.289055	-0.16048
Eif2s3y	668	1057	819	1339		1.58234	1.63492	1.22605	1.26679		6.50429	6.96319	6.70808	7.19968		0.458902	0.491594	0.203796	0.236488
Eif3a	3089	4051	4016	4249		1.31143	1.05802	1.3001	1.04888		8.0356	8.30672	8.29804	8.35444		0.271116	0.0563973	0.262439	0.0477199
Eif3b	1164	1588	1397	1852		1.36426	1.3257	1.20017	1.16625		7.05962	7.37023	7.24208	7.52402		0.310613	0.281939	0.182465	0.153791
Eif3c	1880	2422	2353	2924		1.2883	1.24267	1.2516	1.20727		7.53903	7.79235	7.76345	7.98071		0.253322	0.217261	0.224419	0.188359
Eif3d	936	1039	1053	1234		1.11004	1.17189	1.125	1.18768		6.84162	6.94601	6.9594	7.11802		0.104399	0.158618	0.117783	0.172002
Eif3e	1415	1661	1539	1843		1.17385	1.19753	1.08763	1.10957		7.25488	7.41518	7.33889	7.51915		0.16029	0.180262	0.0840033	0.103975
Eif3f	2019	2577	2170	2830		1.27637	1.30415	1.07479	1.09818		7.61036	7.85438	7.68248	7.94803		0.244024	0.26555	0.0721248	0.0936508
Eif3g	648	803	759	1108		1.2392	1.45982	1.1713	1.37983		6.47389	6.68835	6.632	7.01031		0.214464	0.37831	0.158111	0.321957
Eif3h	1914	2058	1952	2443		1.07524	1.25154	1.01985	1.18707		7.55695	7.62949	7.57661	7.80098		0.0725393	0.224372	0.0196592	0.171492
Eif3i	722	911	727	872		1.26177	1.19945	1.00693	0.95719		6.58203	6.81454	6.58893	6.77079		0.232518	0.181863	0.00690134	-0.0437535
Eif3k	1083	1382	1173	1382		1.27608	1.17818	1.0831	1		6.98749	7.23129	7.06732	7.23129		0.243797	0.163967	0.0798296	0
Eif3l	967	1109	1209	1406		1.14685	1.16294	1.25026	1.26781		6.8742	7.01121	7.09755	7.2485		0.137015	0.150955	0.22335	0.23729
Eif3m	645	676	584	744		1.04806	1.27397	0.905426	1.10059		6.46925	6.51619	6.3699	6.61204		0.0469428	0.24214	-0.0993493	0.095848
Eif4a1	2238	2839	2678	3410		1.26854	1.27334	1.1966	1.20113		7.71334	7.95121	7.89283	8.13447		0.237869	0.241642	0.179488	0.18326
Eif4a2	2642	3537	2593	3651		1.33876	1.40802	0.981453	1.03223		7.87929	8.17103	7.86057	8.20276		0.291743	0.342186	-0.0187207	0.0317222
Eif4a3	542	918	662	801		1.69373	1.20997	1.2214	0.872549		6.29527	6.8222	6.49527	6.68586		0.526931	0.190595	0.2	-0.136336
Eif4b	1727	2107	2294	2686		1.22003	1.17088	1.32831	1.2748		7.45414	7.65302	7.73805	7.89581		0.198879	0.157756	0.283911	0.242788
Eif4e	169	333	218	193		1.97041	0.885321	1.28994	0.57958		5.1299	5.80814	5.3845	5.26269		0.678244	-0.121805	0.254596	-0.545452
Eif4e2	360	456	388	462		1.26667	1.19072	1.07778	1.01316		5.8861	6.12249	5.96101	6.13556		0.236389	0.17456	0.0749013	0.0130721
Eif4ebp1	211	242	226	390		1.14692	1.72566	1.07109	1.61157		5.35186	5.48894	5.42053	5.96615		0.13708	0.545612	0.0686769	0.477209
Eif4ebp2	197	303	203	335		1.53807	1.65025	1.03046	1.10561		5.2832	5.71373	5.31321	5.81413		0.430529	0.500925	0.0300023	0.100398
Eif4enif1	550	932	549	978		1.69455	1.78142	0.998182	1.04936		6.30992	6.83733	6.3081	6.88551		0.527415	0.577411	-0.00181984	0.0481769
Eif4g1	2896	4347	3460	4943		1.50104	1.42861	1.19475	1.13711		7.97109	8.37724	8.14902	8.50573		0.406155	0.356704	0.177938	0.128486
Eif4g2	6114	9146	7173	10062		1.49591	1.40276	1.17321	1.10015		8.71834	9.12107	8.87808	9.21652		0.402735	0.338442	0.159743	0.0954493
Eif4g3	1834	2378	2048	2966		1.29662	1.44824	1.11668	1.24727		7.51425	7.77402	7.62462	7.99497		0.25976	0.370351	0.110364	0.220954
Eif4h	753	1151	799	1532		1.52855	1.9174	1.06109	1.33102		6.62407	7.04839	6.68336	7.33433		0.424321	0.650968	0.0592957	0.285943
Eif5	2284	2839	2565	2819		1.24299	1.09903	1.12303	0.992955		7.73368	7.95121	7.84971	7.94414		0.217524	0.0944237	0.11603	-0.00706967
Eif5a	1417	1893	1628	1858		1.33592	1.14128	1.14891	0.981511		7.2563	7.54592	7.39511	7.52726		0.289621	0.132148	0.13881	-0.0186622
Eif5b	943	1437	1124	1580		1.52386	1.40569	1.19194	1.09951		6.84907	7.27031	7.02465	7.36518		0.421247	0.340531	0.175583	0.0948672
Eif6	327	508	373	486		1.55352	1.30295	1.14067	0.956693		5.78996	6.23048	5.92158	6.18621		0.440521	0.26463	0.131618	-0.0442728
Elac2	206	342	253	351		1.66019	1.38735	1.22816	1.02632		5.32788	5.83481	5.53339	5.86079		0.506935	0.327397	0.205513	0.0259755
Elavl1	312	383	311	322		1.22756	1.03537	0.996795	0.840731		5.743	5.94803	5.73979	5.77455		0.205032	0.0347586	-0.00321028	-0.173483
Elf1	1093	1412	1102	1217		1.29186	1.10436	1.00823	0.861898		6.99668	7.25276	7.00488	7.10414		0.256081	0.0992621	0.0082005	-0.148618
Elf2	628	1091	691	1021		1.73726	1.47757	1.10032	0.935839		6.44254	6.99485	6.53814	6.92854		0.55231	0.390398	0.0955997	-0.0663122
Elf4	591	654	678	638		1.1066	0.941003	1.14721	0.975535		6.38182	6.48311	6.51915	6.45834		0.101291	-0.060809	0.137331	-0.0247691
Elk3	601	1441	670	1383		2.39767	2.06418	1.11481	0.95975		6.39859	7.27309	6.50728	7.23201		0.874498	0.724733	0.108683	-0.0410823
Elk4	247	364	224	407		1.47368	1.81696	0.906883	1.11813		5.50939	5.89715	5.41165	6.00881		0.387766	0.597167	-0.0977423	0.111659
Ell	220	436	354	525		1.98182	1.48305	1.60909	1.20413		5.39363	6.07764	5.8693	6.2634		0.684015	0.394101	0.475669	0.185756
Ell2	242	646	431	588		2.66942	1.36427	1.78099	0.910217		5.48894	6.4708	6.06611	6.37673		0.981862	0.310619	0.57717	-0.0940726
Elmo1	671	1094	731	1391		1.6304	1.90287	1.08942	1.27148		6.50877	6.9976	6.59441	7.23778		0.488827	0.643365	0.0856443	0.240182
Elmo2	1006	1332	1171	1268		1.32406	1.08284	1.16402	0.951952		6.91374	7.19444	7.06561	7.1452		0.2807	0.0795828	0.151876	-0.0492407
Elmsan1	844	928	802	920		1.09953	1.14713	0.950237	0.991379		6.73815	6.83303	6.68711	6.82437		0.0948792	0.137265	-0.0510439	-0.00865806
Eln	92	846	98	1035		9.19565	10.5612	1.06522	1.2234		4.52179	6.74052	4.58497	6.94216		2.21873	2.35719	0.0631789	0.201637
Elovl1	731	1003	774	1354		1.37209	1.74935	1.05882	1.34995		6.59441	6.91075	6.65157	7.21082		0.316337	0.559247	0.0571584	0.300068
Elovl5	613	1074	743	1324		1.75204	1.78197	1.21207	1.23277		6.41836	6.97915	6.6107	7.18841		0.56078	0.577717	0.192331	0.209267
Elp2	472	640	486	878		1.35593	1.80658	1.02966	1.37187		6.15698	6.46147	6.18621	6.77765		0.304489	0.591438	0.0292296	0.316178
Elp3	199	267	159	366		1.34171	2.30189	0.798995	1.37079		5.2933	5.58725	5.0689	5.90263		0.293944	0.833729	-0.224401	0.315385
Elp5	161	351	190	336		2.18012	1.76842	1.18012	0.957265		5.0814	5.86079	5.24702	5.81711		0.779382	0.570087	0.16562	-0.0436751
Eltd1	735	6182	968	5021		8.41088	5.18698	1.31701	0.812197		6.59987	8.7294	6.87523	8.52138		2.12953	1.64615	0.275362	-0.208013
Emb	1131	1046	1225	1580		0.924845	1.2898	1.08311	1.51052		7.03086	6.95273	7.1107	7.36518		-0.0781288	0.254484	0.0798386	0.412451
Emc1	165	230	213	305		1.39394	1.43192	1.29091	1.32609		5.10595	5.43808	5.36129	5.72031		0.332134	0.35902	0.255347	0.282232
Emc10	264	407	241	483		1.54167	2.00415	0.912879	1.18673		5.57595	6.00881	5.4848	6.18002		0.432864	0.69522	-0.0911522	0.171203
Emc2	378	518	485	517		1.37037	1.06598	1.28307	0.998069		5.93489	6.24998	6.18415	6.24804		0.315081	0.063894	0.249255	-0.00193237
Emc3	316	557	370	633		1.76266	1.71081	1.17089	1.13645		5.75574	6.32257	5.9135	6.45047		0.566823	0.536967	0.157761	0.127905
Emc4	170	293	201	329		1.72353	1.63682	1.18235	1.12287		5.1358	5.68017	5.3033	5.79606		0.544374	0.492753	0.167506	0.115885
Emc7	393	576	489	577		1.46565	1.17996	1.24427	1.00174		5.97381	6.35611	6.19236	6.35784		0.382298	0.16548	0.218553	0.00173461
Emcn	285	1090	341	889		3.82456	2.60704	1.19649	0.815596		5.65249	6.99393	5.83188	6.7901		1.34144	0.958215	0.179393	-0.203836
Emd	436	691	508	675		1.58486	1.32874	1.16514	0.976845		6.07764	6.53814	6.23048	6.51471		0.460498	0.284231	0.152839	-0.0234271
Emg1	396	429	457	610		1.08333	1.33479	1.15404	1.42191		5.98141	6.06146	6.12468	6.41346		0.0800427	0.288776	0.143269	0.352002
Emilin1	357	1139	650	1398		3.19048	2.15077	1.82073	1.22739		5.87774	7.03791	6.47697	7.2428		1.16017	0.765826	0.599237	0.204892
Emilin2	2968	3541	4422	4761		1.19306	1.07666	1.48989	1.34454		7.99564	8.17216	8.39435	8.46821		0.176521	0.0738656	0.398704	0.296049
Eml1	172	860	208	1090		5	5.24038	1.2093	1.26744		5.14749	6.75693	5.33754	6.99393		1.60944	1.65639	0.190044	0.237001
Eml2	334	315	365	571		0.943114	1.56438	1.09281	1.8127		5.81114	5.75257	5.8999	6.34739		-0.0585684	0.447492	0.0887564	0.594817
Eml3	625	1004	753	970		1.6064	1.28818	1.2048	0.966135		6.43775	6.91175	6.62407	6.8773		0.473996	0.253231	0.186314	-0.0344512
Eml4	399	552	444	510		1.38346	1.14865	1.11278	0.923913		5.98896	6.31355	6.09582	6.23441		0.324587	0.138586	0.106863	-0.0791373
Emp1	254	890	554	901		3.50394	1.62635	2.1811	1.01236		5.53733	6.79122	6.31716	6.80351		1.25389	0.486341	0.77983	0.0122838
Emp2	408	827	405	1452		2.02696	3.58519	0.992647	1.75574		6.01127	6.7178	6.00389	7.2807		0.706538	1.27681	-0.00738011	0.562893
Emp3	983	766	1105	759		0.779247	0.686878	1.12411	0.990862		6.89061	6.64118	7.0076	6.632		-0.249427	-0.375599	0.116991	-0.00918039
Emr1	1144	1334	2254	1635		1.16608	0.725377	1.97028	1.22564		7.04229	7.19594	7.72046	7.3994		0.153651	-0.321064	0.678176	0.203461
Emr4	719	237	539	80		0.329624	0.148423	0.749652	0.337553		6.57786	5.46806	6.28972	4.38203		-1.1098	-1.90769	-0.288146	-1.08603
Eng	1920	8183	2442	9329		4.26198	3.82023	1.27188	1.14005		7.56008	9.00981	7.80057	9.14088		1.44973	1.34031	0.240492	0.131069
Enpp1	255	259	420	341		1.01569	0.811905	1.64706	1.3166		5.54126	5.55683	6.04025	5.83188		0.0155645	-0.208372	0.498991	0.275054
Enpp2	277	559	238	1920		2.01805	8.06723	0.859206	3.4347		5.62402	6.32615	5.47227	7.56008		0.702132	2.08781	-0.151747	1.23393
Enpp4	150	602	176	470		4.01333	2.67045	1.17333	0.780731		5.01064	6.40026	5.17048	6.15273		1.38962	0.982249	0.159849	-0.247525
Enpp5	147	301	153	438		2.04762	2.86275	1.04082	1.45515		4.99043	5.70711	5.03044	6.08222		0.716678	1.05178	0.0400053	0.375109
Ensa	247	251	255	354		1.01619	1.38824	1.03239	1.41036		5.50939	5.52545	5.54126	5.8693		0.0160646	0.328033	0.0318752	0.343844
Entpd1	505	1990	688	1664		3.94059	2.4186	1.36238	0.836181		6.22456	7.59589	6.53379	7.41698		1.37133	0.883191	0.30923	-0.17891
Entpd4	308	864	331	630		2.80519	1.90332	1.07468	0.729167		5.7301	6.76157	5.80212	6.44572		1.03147	0.643601	0.0720186	-0.315853
Entpd5	202	137	165	306		0.678218	1.85455	0.816832	2.23358		5.30827	4.91998	5.10595	5.72359		-0.388287	0.61764	-0.202322	0.803604
Eny2	146	231	192	265		1.58219	1.38021	1.31507	1.14719		4.98361	5.44242	5.2575	5.57973		0.458811	0.322234	0.273889	0.137312
Eogt	174	738	185	686		4.24138	3.70811	1.06322	0.929539		5.15906	6.60394	5.22036	6.53088		1.44489	1.31052	0.0613005	-0.0730662
Eomes	602	852	696	574		1.41528	0.824713	1.15615	0.673709		6.40026	6.74759	6.54535	6.35263		0.347329	-0.19272	0.145092	-0.394957
Ep300	1735	2403	1814	2557		1.38501	1.40959	1.04553	1.06409		7.45876	7.78447	7.50329	7.84659		0.325711	0.3433	0.0445269	0.0621167
Ep400	957	1377	1297	1518		1.43887	1.17039	1.35528	1.1024		6.8638	7.22766	7.16781	7.32515		0.363859	0.15734	0.304006	0.0974865
Epas1	7991	32217	7525	33292		4.03166	4.42419	0.941684	1.03337		8.98607	10.3802	8.92599	10.4131		1.39418	1.48709	-0.0600851	0.0328229
Epb4.1	4313	3778	2572	4447		0.875956	1.729	0.596337	1.17708		8.36939	8.23695	7.85244	8.39998		-0.132439	0.547546	-0.51695	0.163035
Epb4.1l2	1408	3163	1302	2902		2.24645	2.22888	0.924716	0.917483		7.24993	8.05928	7.17166	7.97316		0.809351	0.801499	-0.0782687	-0.0861208
Epc1	506	883	527	908		1.74506	1.72296	1.0415	1.02831		6.22654	6.78333	6.2672	6.81124		0.556789	0.544044	0.0406639	0.0279192
Epc2	460	718	512	687		1.56087	1.3418	1.11304	0.956825		6.13123	6.57647	6.23832	6.53233		0.445243	0.29401	0.107098	-0.0441353
Epcam	649	275	398	548		0.423729	1.37688	0.613251	1.99273		6.47543	5.61677	5.98645	6.30628		-0.858662	0.319823	-0.488981	0.689504
Epg5	227	399	288	399		1.75771	1.38542	1.26872	1		5.42495	5.98896	5.66296	5.98896		0.564011	0.326001	0.23801	0
Epha2	217	657	262	546		3.02765	2.08397	1.20737	0.83105		5.3799	6.48768	5.56834	6.30262		1.10779	0.734274	0.188447	-0.185065
Ephb4	433	2257	473	2164		5.21247	4.57505	1.09238	0.958795		6.07074	7.72179	6.1591	7.67971		1.65105	1.52062	0.0883577	-0.0420781
Ephx1	682	1171	625	1368		1.71701	2.1888	0.916422	1.16823		6.52503	7.06561	6.43775	7.22111		0.540584	0.783353	-0.087278	0.155492
Epn1	1177	1469	1408	1975		1.24809	1.4027	1.19626	1.34445		7.07072	7.29234	7.24993	7.58832		0.221613	0.338398	0.179201	0.295987
Epn2	157	311	142	350		1.98089	2.46479	0.904459	1.1254		5.05625	5.73979	4.95583	5.85793		0.683547	0.902106	-0.100419	0.11814
Eprs	834	1424	1297	1597		1.70743	1.2313	1.55516	1.12149		6.72623	7.26123	7.16781	7.37588		0.534992	0.208073	0.441576	0.114657
Eps15	776	1229	924	1276		1.58376	1.38095	1.19072	1.03824		6.65415	7.11396	6.82871	7.15149		0.459804	0.322773	0.17456	0.0375294
Eps15l1	563	944	635	842		1.67673	1.32598	1.12789	0.891949		6.33328	6.85013	6.45362	6.73578		0.516847	0.282155	0.120345	-0.114346
Eps8	220	246	214	217		1.11818	1.01402	0.972727	0.882114		5.39363	5.50533	5.36598	5.3799		0.111704	0.0139213	-0.0276515	-0.125434
Epsti1	480	439	465	288		0.914583	0.619355	0.96875	0.656036		6.17379	6.0845	6.14204	5.66296		-0.0892867	-0.479077	-0.0317487	-0.421539
Erap1	806	1449	887	1230		1.79777	1.3867	1.1005	0.848861		6.69208	7.27863	6.78784	7.11477		0.586545	0.326924	0.0957612	-0.163859
Erbb2ip	1614	3011	1829	2793		1.86555	1.52706	1.13321	0.927599		7.38647	8.01003	7.51152	7.93487		0.623557	0.423347	0.125054	-0.075156
Ercc2	238	198	215	277		0.831933	1.28837	0.903361	1.39899		5.47227	5.28827	5.37064	5.62402		-0.184004	0.253379	-0.101633	0.33575
Ercc3	392	477	398	593		1.21684	1.48995	1.01531	1.24319		5.97126	6.16752	5.98645	6.38519		0.196255	0.398742	0.0151902	0.217678
Ercc4	167	206	159	274		1.23353	1.72327	0.952096	1.3301		5.11799	5.32788	5.0689	5.61313		0.209882	0.544224	-0.0490896	0.285252
Ercc5	218	468	271	414		2.14679	1.52768	1.24312	0.884615		5.3845	6.14847	5.60212	6.02587		0.763973	0.423747	0.217624	-0.122602
Ercc6	223	359	290	333		1.60987	1.14828	1.30045	0.927577		5.40717	5.88332	5.66988	5.80814		0.476151	0.138262	0.262709	-0.0751799
Ercc6l2	231	289	263	378		1.25108	1.43726	1.13853	1.30796		5.44242	5.66643	5.57215	5.93489		0.224009	0.36274	0.129736	0.268468
Erf	382	838	386	745		2.19372	1.93005	1.01047	0.889021		5.94542	6.73102	5.95584	6.61338		0.785597	0.657547	0.0104168	-0.117634
Erg	519	1323	421	1417		2.54913	3.3658	0.811175	1.07105		6.2519	7.18766	6.04263	7.2563		0.935753	1.21366	-0.209271	0.0686401
Ergic1	216	426	248	502		1.97222	2.02419	1.14815	1.1784		5.37528	6.05444	5.51343	6.2186		0.679161	0.705171	0.13815	0.164161
Ergic2	316	445	336	569		1.40823	1.69345	1.06329	1.27865		5.75574	6.09807	5.81711	6.34388		0.342332	0.526769	0.0613689	0.245806
Ergic3	588	750	731	1067		1.27551	1.45964	1.2432	1.42267		6.37673	6.62007	6.59441	6.97261		0.243346	0.378193	0.217687	0.352533
Erlec1	266	484	294	624		1.81955	2.12245	1.10526	1.28926		5.5835	6.18208	5.68358	6.43615		0.598589	0.752571	0.100083	0.254065
Erlin2	145	187	220	254		1.28966	1.15455	1.51724	1.35829		4.97673	5.23111	5.39363	5.53733		0.254375	0.143707	0.416894	0.306226
Ermp1	242	317	353	547		1.30992	1.54958	1.45868	1.72555		5.48894	5.7589	5.86647	6.30445		0.269964	0.437981	0.37753	0.545547
Ern1	261	456	362	495		1.74713	1.3674	1.38697	1.08553		5.56452	6.12249	5.89164	6.20456		0.557972	0.312914	0.327124	0.082065
Ero1l	294	449	471	682		1.52721	1.44798	1.60204	1.51893		5.68358	6.10702	6.15486	6.52503		0.423443	0.370172	0.471278	0.418007
Ero1lb	374	281	358	185		0.751337	0.51676	0.957219	0.658363		5.92426	5.63835	5.88053	5.22036		-0.285901	-0.660177	-0.0437228	-0.417999
Erp29	685	639	966	1012		0.932847	1.04762	1.41022	1.58372		6.52942	6.4599	6.87316	6.91968		-0.0695144	0.04652	0.343745	0.459779
Erp44	689	965	757	1015		1.40058	1.34082	1.09869	1.05181		6.53524	6.87213	6.62936	6.92264		0.336887	0.293281	0.094122	0.0505158
Errfi1	155	398	200	576		2.56774	2.88	1.29032	1.44724		5.04343	5.98645	5.29832	6.35611		0.943027	1.05779	0.254892	0.369656
Esam	705	3323	700	4396		4.71348	6.28	0.992908	1.3229		6.5582	8.10862	6.55108	8.38845		1.55043	1.83737	-0.00711747	0.279827
Esco1	455	551	519	583		1.21099	1.12331	1.14066	1.05808		6.1203	6.31173	6.2519	6.36819		0.191437	0.116283	0.131606	0.0564524
Esd	1030	1721	1092	1563		1.67087	1.43132	1.06019	0.908193		6.93731	7.45066	6.99577	7.35436		0.513347	0.358596	0.0584521	-0.0962985
Esf1	160	388	211	290		2.425	1.37441	1.31875	0.747423		5.07517	5.96101	5.35186	5.66988		0.885832	0.318023	0.276684	-0.291124
Esyt1	3690	4222	4422	4303		1.14417	0.973089	1.19837	1.01919		8.21338	8.34806	8.39435	8.36707		0.134682	-0.0272796	0.180966	0.0190035
Esyt2	583	790	858	1098		1.35506	1.27972	1.4717	1.38987		6.36819	6.67203	6.7546	7.00125		0.303846	0.246642	0.386417	0.329213
Etf1	913	1474	1145	1544		1.61446	1.34847	1.25411	1.04749		6.81674	7.29574	7.04316	7.34213		0.478999	0.298972	0.226424	0.0463967
Etfa	485	509	613	623		1.04948	1.01631	1.26392	1.22397		6.18415	6.23245	6.41836	6.43455		0.0482991	0.0161816	0.234216	0.202099
Etfb	482	692	599	937		1.43568	1.56427	1.24274	1.35405		6.17794	6.53959	6.39526	6.84268		0.361642	0.447422	0.217317	0.303097
Etfdh	265	589	340	592		2.22264	1.74118	1.28302	1.00509		5.57973	6.37843	5.82895	6.38351		0.798696	0.554561	0.249216	0.00508045
Etl4	236	764	253	961		3.23729	3.79842	1.07203	1.25785		5.46383	6.63857	5.53339	6.86797		1.17474	1.33458	0.0695577	0.229407
Etnk1	184	368	170	264		2	1.55294	0.923913	0.717391		5.21494	5.90808	5.1358	5.57595		0.693147	0.440151	-0.0791373	-0.332134
Ets1	2148	2263	1873	1706		1.05354	0.910838	0.871974	0.753867		7.67229	7.72445	7.5353	7.44191		0.0521542	-0.09339	-0.136996	-0.28254
Ets2	1094	4737	1458	4210		4.32998	2.88752	1.33272	0.888748		6.9976	8.46316	7.28482	8.34522		1.46556	1.0604	0.287225	-0.117941
Etv3	281	363	273	261		1.29181	0.956044	0.97153	0.719008		5.63835	5.8944	5.60947	5.56452		0.256048	-0.0449514	-0.0288829	-0.329882
Etv6	291	332	301	333		1.14089	1.10631	1.03436	1.00301		5.67332	5.80513	5.70711	5.80814		0.131812	0.101032	0.033787	0.00300752
Evi2a	406	291	473	347		0.716749	0.733615	1.16502	1.19244		6.00635	5.67332	6.1591	5.84932		-0.33303	-0.309771	0.152742	0.176002
Evi2b	1336	1128	1613	1587		0.844311	0.983881	1.20734	1.40691		7.19744	7.0282	7.38585	7.3696		-0.169234	-0.0162504	0.188416	0.341399
Evi5	192	256	337	376		1.33333	1.11573	1.75521	1.46875		5.2575	5.54518	5.82008	5.92959		0.287682	0.109506	0.562588	0.384412
Evl	1228	1060	1568	1384		0.863192	0.882653	1.27687	1.30566		7.11314	6.96602	7.35756	7.23273		-0.147118	-0.124823	0.244414	0.266709
Ewsr1	2036	2818	2353	2884		1.38409	1.22567	1.1557	1.02342		7.61874	7.94378	7.76345	7.96693		0.32504	0.203487	0.144704	0.0231508
Exoc1	313	517	433	649		1.65176	1.49885	1.38339	1.25532		5.7462	6.24804	6.07074	6.47543		0.50184	0.404695	0.324535	0.22739
Exoc2	390	577	405	551		1.47949	1.36049	1.03846	0.954939		5.96615	6.35784	6.00389	6.31173		0.391696	0.307848	0.0377403	-0.0461075
Exoc3	354	489	432	701		1.38136	1.62269	1.22034	1.43354		5.8693	6.19236	6.06843	6.55251		0.323066	0.484082	0.199129	0.360145
Exoc3l	93	336	77	367		3.6129	4.76623	0.827957	1.09226		4.5326	5.81711	4.34381	5.90536		1.28451	1.56156	-0.188794	0.0882507
Exoc4	355	534	426	473		1.50423	1.11033	1.2	0.885768		5.87212	6.2804	6.05444	6.1591		0.408278	0.104656	0.182322	-0.1213
Exoc5	413	603	524	851		1.46005	1.62405	1.26877	1.41128		6.02345	6.40192	6.26149	6.74641		0.37847	0.48492	0.238044	0.344495
Exoc6	531	735	569	837		1.38418	1.471	1.07156	1.13878		6.27476	6.59987	6.34388	6.72982		0.325108	0.385944	0.0691184	0.129954
Exoc7	322	536	336	632		1.6646	1.88095	1.04348	1.1791		5.77455	6.28413	5.81711	6.44889		0.509583	0.631778	0.0425596	0.164755
Exosc10	582	807	570	875		1.3866	1.53509	0.979381	1.08426		6.36647	6.69332	6.34564	6.77422		0.326853	0.428588	-0.0208341	0.0809002
Exosc8	244	208	293	347		0.852459	1.1843	1.20082	1.66827		5.49717	5.33754	5.68017	5.84932		-0.15963	0.169152	0.183004	0.511787
Exosc9	153	187	215	323		1.22222	1.50233	1.40523	1.72727		5.03044	5.23111	5.37064	5.77765		0.200671	0.407014	0.3402	0.546544
Ext1	186	468	252	307		2.51613	1.21825	1.35484	0.655983		5.22575	6.14847	5.52943	5.72685		0.922722	0.197419	0.303682	-0.421621
Ext2	456	626	544	995		1.37281	1.82904	1.19298	1.58946		6.12249	6.43935	6.29895	6.90274		0.316858	0.603793	0.176456	0.463392
Extl3	276	496	292	394		1.7971	1.34932	1.05797	0.794355		5.6204	6.20658	5.67675	5.97635		0.586175	0.299597	0.0563529	-0.230225
Eya3	193	364	221	267		1.88601	1.20814	1.14508	0.733516		5.26269	5.89715	5.39816	5.58725		0.634464	0.189086	0.135473	-0.309905
Ezh1	297	555	325	544		1.86869	1.67385	1.09428	0.98018		5.69373	6.31897	5.78383	6.29895		0.625236	0.515124	0.090093	-0.0200189
Ezh2	244	179	284	349		0.733607	1.22887	1.16393	1.94972		5.49717	5.18739	5.64897	5.85507		-0.309782	0.206098	0.151806	0.667686
Ezr	3044	3407	3645	4104		1.11925	1.12593	1.19744	1.20458		8.02093	8.13359	8.20111	8.31972		0.11266	0.118606	0.180184	0.18613
F10	557	1270	2734	2201		2.28007	0.805048	4.90844	1.73307		6.32257	7.14677	7.91352	7.69667		0.824207	-0.216854	1.59096	0.549895
F11r	569	1188	561	1219		2.08787	2.17291	0.98594	1.02609		6.34388	7.08003	6.32972	7.10579		0.736146	0.776065	-0.0141595	0.0257596
F13a1	1265	713	1033	767		0.563636	0.742498	0.816601	1.07574		7.14283	6.56948	6.94022	6.64249		-0.573346	-0.297736	-0.202605	0.0730054
F2r	233	478	196	327		2.0515	1.66837	0.841202	0.6841		5.45104	6.16961	5.27811	5.78996		0.718572	0.511846	-0.172924	-0.379651
F3	162	197	220	236		1.21605	1.07273	1.35802	1.19797		5.0876	5.2832	5.39363	5.46383		0.195607	0.0702043	0.306031	0.180628
F5	1352	3105	1727	1499		2.2966	0.867979	1.27737	0.48277		7.20934	8.04077	7.45414	7.31255		0.831429	-0.141588	0.244801	-0.728215
F7	564	631	500	483		1.11879	0.966	0.886525	0.765452		6.33505	6.44731	6.21461	6.18002		0.112252	-0.0345914	-0.120446	-0.267289
Fabp1	337	426	734	631		1.26409	0.859673	2.17804	1.48122		5.82008	6.05444	6.59851	6.44731		0.234356	-0.151203	0.778426	0.392867
Fabp4	172	349	411	1089		2.02907	2.64964	2.38953	3.12034		5.14749	5.85507	6.01859	6.99302		0.707577	0.974422	0.871099	1.13794
Fabp5	212	329	775	774		1.55189	0.99871	3.65566	2.35258		5.35659	5.79606	6.65286	6.65157		0.439471	-0.00129116	1.29628	0.855514
Faf1	319	467	425	466		1.46395	1.09647	1.33229	0.997859		5.76519	6.14633	6.05209	6.14419		0.381138	0.0920965	0.286898	-0.00214362
Faf2	196	330	234	292		1.68367	1.24786	1.19388	0.884848		5.27811	5.79909	5.45532	5.67675		0.520978	0.221433	0.177206	-0.122339
Faim3	1056	358	748	377		0.339015	0.504011	0.708333	1.05307		6.96224	5.88053	6.6174	5.93225		-1.08171	-0.685158	-0.34484	0.0517122
Fam105a	724	606	913	701		0.837017	0.767798	1.26105	1.15677		6.58479	6.40688	6.81674	6.55251		-0.177911	-0.264228	0.231944	0.145628
Fam105b	321	397	329	337		1.23676	1.02432	1.02492	0.848866		5.77144	5.98394	5.79606	5.82008		0.212495	0.0240252	0.0246166	-0.163853
Fam107b	642	693	755	665		1.07944	0.880795	1.17601	0.959596		6.46459	6.54103	6.62672	6.49979		0.0764417	-0.126931	0.162129	-0.041243
Fam108a	300	413	323	651		1.37667	2.01548	1.07667	1.57627		5.70378	6.02345	5.77765	6.47851		0.319665	0.700857	0.0738698	0.455062
Fam108c	142	204	327	333		1.43662	1.01835	2.30282	1.63235		4.95583	5.31812	5.78996	5.80814		0.362293	0.0181823	0.834133	0.490022
Fam111a	599	435	792	719		0.72621	0.907828	1.3222	1.65287		6.39526	6.07535	6.67456	6.57786		-0.319916	-0.0967	0.2793	0.502515
Fam114a1	91	287	141	288		3.15385	2.04255	1.54945	1.00348		4.51086	5.65948	4.94876	5.66296		1.14862	0.714201	0.4379	0.00347826
Fam114a2	263	420	340	579		1.59696	1.70294	1.29278	1.37857		5.57215	6.04025	5.82895	6.3613		0.468101	0.532357	0.256792	0.321048
Fam115a	132	349	248	468		2.64394	1.8871	1.87879	1.34097		4.8828	5.85507	5.51343	6.14847		0.97227	0.63504	0.630627	0.293396
Fam117a	481	353	440	370		0.733888	0.840909	0.914761	1.04816		6.17587	5.86647	6.08677	5.9135		-0.309399	-0.173272	-0.0890925	0.0470349
Fam117b	333	1053	366	1019		3.16216	2.78415	1.0991	0.967711		5.80814	6.9594	5.90263	6.92658		1.15126	1.02394	0.0944908	-0.0328215
Fam118b	168	213	212	233		1.26786	1.09906	1.2619	1.0939		5.12396	5.36129	5.35659	5.45104		0.237328	0.0944522	0.232622	0.0897463
Fam120a	1595	2049	1969	2418		1.28464	1.22803	1.23448	1.18009		7.37463	7.62511	7.58528	7.7907		0.250478	0.205415	0.210652	0.165589
Fam120b	242	386	331	507		1.59504	1.53172	1.36777	1.31347		5.48894	5.95584	5.80212	6.22851		0.4669	0.426393	0.313181	0.272674
Fam129a	1064	891	1630	1755		0.837406	1.07669	1.53195	1.9697		6.96979	6.79234	7.39634	7.47022		-0.177446	0.0738888	0.426545	0.67788
Fam129b	1130	1576	1444	1784		1.39469	1.23546	1.27788	1.13198		7.02997	7.36265	7.27517	7.48661		0.332672	0.211441	0.245199	0.123968
Fam134a	495	484	606	798		0.977778	1.31683	1.22424	1.64876		6.20456	6.18208	6.40688	6.68211		-0.0224729	0.275229	0.202322	0.500024
Fam134b	302	375	352	397		1.24172	1.12784	1.16556	1.05867		5.71043	5.92693	5.86363	5.98394		0.216499	0.120305	0.153204	0.0570103
Fam134c	369	610	394	653		1.65312	1.65736	1.06775	1.07049		5.9108	6.41346	5.97635	6.48158		0.502662	0.505226	0.0655543	0.0681182
Fam135a	130	469	169	541		3.60769	3.20118	1.3	1.15352		4.86753	6.1506	5.1299	6.29342		1.28307	1.16352	0.262364	0.142817
Fam13b	799	1203	986	1317		1.50563	1.3357	1.23404	1.09476		6.68336	7.09257	6.89366	7.18311		0.409213	0.289455	0.210295	0.090538
Fam13c	78	278	85	421		3.5641	4.95294	1.08974	1.51439		4.35671	5.62762	4.44265	6.04263		1.27091	1.59998	0.0859424	0.415012
Fam160a2	205	266	220	406		1.29756	1.84545	1.07317	1.52632		5.32301	5.5835	5.39363	6.00635		0.260486	0.612726	0.0706176	0.422857
Fam160b1	254	421	288	387		1.65748	1.34375	1.13386	0.91924		5.53733	6.04263	5.66296	5.95842		0.505299	0.295464	0.125626	-0.0842081
Fam160b2	197	322	206	319		1.63452	1.54854	1.04569	0.990683		5.2832	5.77455	5.32788	5.76519		0.491348	0.437315	0.0446724	-0.00936044
Fam168b	252	306	390	373		1.21429	0.95641	1.54762	1.21895		5.52943	5.72359	5.96615	5.92158		0.194156	-0.0445683	0.436718	0.197993
Fam171a1	167	601	197	780		3.5988	3.95939	1.17964	1.29784		5.11799	6.39859	5.2832	6.65929		1.2806	1.37609	0.16521	0.260699
Fam178a	375	550	499	539		1.46667	1.08016	1.33067	0.98		5.92693	6.30992	6.21261	6.28972		0.382992	0.0771095	0.28568	-0.0202027
Fam179b	361	705	445	832		1.95291	1.86966	1.23269	1.18014		5.88888	6.5582	6.09807	6.72383		0.66932	0.625758	0.209196	0.165635
Fam188a	189	354	189	363		1.87302	1.92063	1	1.02542		5.24175	5.8693	5.24175	5.8944		0.62755	0.652656	0	0.0251059
Fam192a	189	324	252	322		1.71429	1.27778	1.33333	0.993827		5.24175	5.78074	5.52943	5.77455		0.538997	0.245122	0.287682	-0.00619197
Fam193a	395	619	565	702		1.56709	1.24248	1.43038	1.13409		5.97889	6.42811	6.33683	6.55393		0.44922	0.217108	0.35794	0.125828
Fam193b	692	1350	727	1367		1.95087	1.88033	1.05058	1.01259		6.53959	7.20786	6.58893	7.22037		0.668274	0.631447	0.0493405	0.012514
Fam21	1027	1705	1524	2466		1.66018	1.61811	1.48393	1.44633		6.9344	7.44132	7.32909	7.81035		0.506923	0.481259	0.394697	0.369032
Fam213a	831	188	467	320		0.226233	0.685225	0.561974	1.70213		6.72263	5.23644	6.14633	5.76832		-1.48619	-0.378008	-0.576301	0.531879
Fam214a	314	507	295	836		1.61465	2.8339	0.93949	1.64892		5.74939	6.22851	5.68698	6.72863		0.479118	1.04165	-0.0624176	0.500118
Fam214b	328	365	274	499		1.1128	1.82117	0.835366	1.36712		5.79301	5.8999	5.61313	6.21261		0.106884	0.599478	-0.179886	0.312709
Fam220a	922	215	512	340		0.233189	0.664062	0.555315	1.5814		6.82655	5.37064	6.23832	5.82895		-1.45591	-0.409379	-0.588221	0.458308
Fam32a	271	287	329	387		1.05904	1.17629	1.21402	1.34843		5.60212	5.65948	5.79606	5.95842		0.0573634	0.162367	0.193939	0.298942
Fam3c	222	324	292	352		1.45946	1.20548	1.31532	1.08642		5.40268	5.78074	5.67675	5.86363		0.378066	0.186877	0.274076	0.0828877
Fam43a	354	176	263	229		0.497175	0.870722	0.742938	1.30114		5.8693	5.17048	5.57215	5.43372		-0.698813	-0.138432	-0.297143	0.263238
Fam46a	184	225	217	204		1.22283	0.940092	1.17935	0.906667		5.21494	5.4161	5.3799	5.31812		0.201165	-0.0617774	0.164962	-0.0979804
Fam46c	914	235	645	448		0.257112	0.694574	0.705689	1.90638		6.81783	5.45959	6.46925	6.10479		-1.35825	-0.364457	-0.34858	0.645208
Fam49b	1317	1283	1668	1606		0.974184	0.96283	1.26651	1.25175		7.18311	7.15696	7.41938	7.3815		-0.0261553	-0.0378787	0.236269	0.224546
Fam50a	472	601	625	677		1.27331	1.0832	1.32415	1.12646		6.15698	6.39859	6.43775	6.51767		0.241616	0.0799196	0.280773	0.119076
Fam53b	164	230	195	351		1.40244	1.8	1.18902	1.52609		5.09987	5.43808	5.273	5.86079		0.338213	0.587787	0.173133	0.422707
Fam53c	172	228	129	296		1.32558	2.29457	0.75	1.29825		5.14749	5.42935	4.85981	5.69036		0.281851	0.830547	-0.287682	0.261014
Fam63a	338	989	361	1196		2.92604	3.31302	1.06805	1.2093		5.82305	6.89669	5.88888	7.08674		1.07365	1.19786	0.0658321	0.190044
Fam63b	142	252	166	322		1.77465	1.93976	1.16901	1.27778		4.95583	5.52943	5.11199	5.77455		0.573602	0.662564	0.156161	0.245122
Fam65a	862	2751	947	3307		3.19142	3.49208	1.09861	1.20211		6.75926	7.91972	6.8533	8.1038		1.16046	1.2505	0.0940438	0.184077
Fam65b	1226	1615	1199	2018		1.31729	1.68307	0.977977	1.24954		7.11151	7.38709	7.08924	7.60986		0.275578	0.520619	-0.022269	0.222772
Fam69a	504	363	588	608		0.720238	1.03401	1.16667	1.67493		6.22258	5.8944	6.37673	6.41017		-0.328173	0.0334479	0.154151	0.515772
Fam76a	155	241	138	303		1.55484	2.19565	0.890323	1.25726		5.04343	5.4848	4.92725	5.71373		0.441372	0.786479	-0.116171	0.228936
Fam76b	192	248	224	318		1.29167	1.41964	1.16667	1.28226		5.2575	5.51343	5.41165	5.76205		0.255933	0.350405	0.154151	0.248623
Fam89b	176	215	255	342		1.22159	1.34118	1.44886	1.5907		5.17048	5.37064	5.54126	5.83481		0.200154	0.293547	0.37078	0.464173
Fam96a	325	293	453	482		0.901538	1.06402	1.39385	1.64505		5.78383	5.68017	6.11589	6.17794		-0.103653	0.062052	0.332067	0.497772
Fam98c	166	211	199	377		1.27108	1.89447	1.1988	1.78673		5.11199	5.35186	5.2933	5.93225		0.23987	0.63894	0.181317	0.580387
Far1	648	593	790	945		0.915123	1.1962	1.21914	1.59359		6.47389	6.38519	6.67203	6.85118		-0.0886963	0.179152	0.198142	0.465991
Farsa	363	528	478	516		1.45455	1.0795	1.3168	0.977273		5.8944	6.2691	6.16961	6.24611		0.374693	0.076496	0.275208	-0.0229895
Farsb	322	427	445	524		1.32609	1.17753	1.38199	1.22717		5.77455	6.05678	6.09807	6.26149		0.282232	0.163417	0.323523	0.204708
Fas	226	1803	251	1568		7.97788	6.24701	1.11062	0.869662		5.42053	7.49721	5.52545	7.35756		2.07667	1.8321	0.104918	-0.139651
Fasl	329	592	314	358		1.79939	1.14013	0.954407	0.60473		5.79606	6.38351	5.74939	5.88053		0.587449	0.13114	-0.0466648	-0.502974
Fasn	1003	1185	991	1200		1.18146	1.2109	0.988036	1.01266		6.91075	7.0775	6.89871	7.09008		0.166747	0.191362	-0.0120363	0.0125788
Fastk	288	477	344	612		1.65625	1.77907	1.19444	1.28302		5.66296	6.16752	5.84064	6.41673		0.504556	0.576091	0.177681	0.249216
Fat4	102	315	109	281		3.08824	2.57798	1.06863	0.892063		4.62497	5.75257	4.69135	5.63835		1.1276	0.947007	0.0663751	-0.114218
Fau	1758	1996	1883	2445		1.13538	1.29846	1.0711	1.22495		7.47193	7.5989	7.54062	7.8018		0.126968	0.261179	0.0686895	0.2029
Fbl	196	171	215	222		0.872449	1.03256	1.09694	1.29825		5.27811	5.14166	5.37064	5.40268		-0.136451	0.0320394	0.0925234	0.261014
Fbn1	104	204	86	470		1.96154	5.46512	0.826923	2.30392		4.64439	5.31812	4.45435	6.15273		0.673729	1.69839	-0.190044	0.834613
Fbrs	710	1011	751	950		1.42394	1.26498	1.05775	0.939664		6.56526	6.9187	6.62141	6.85646		0.35343	0.235056	0.0561407	-0.0622332
Fbrsl1	270	395	311	575		1.46296	1.84887	1.15185	1.4557		5.59842	5.97889	5.73979	6.35437		0.380464	0.614577	0.141371	0.375484
Fbxl14	213	245	265	316		1.15023	1.19245	1.24413	1.2898		5.36129	5.50126	5.57973	5.75574		0.139966	0.176012	0.218438	0.254484
Fbxl20	236	219	257	305		0.927966	1.18677	1.08898	1.39269		5.46383	5.38907	5.54908	5.72031		-0.0747601	0.171236	0.0852443	0.33124
Fbxl3	587	849	751	960		1.44634	1.2783	1.27939	1.13074		6.37502	6.74406	6.62141	6.86693		0.369034	0.245528	0.246381	0.122874
Fbxl5	691	2242	1000	1918		3.24457	1.918	1.44718	0.855486		6.53814	7.71512	6.90776	7.55904		1.17698	0.651283	0.369615	-0.156085
Fbxl6	240	326	273	443		1.35833	1.62271	1.1375	1.3589		5.48064	5.7869	5.60947	6.09357		0.306258	0.484098	0.128833	0.306672
Fbxo11	994	1617	923	1380		1.62676	1.49512	0.928571	0.853432		6.90174	7.38833	6.82763	7.22984		0.486591	0.40221	-0.074108	-0.158489
Fbxo18	579	796	692	1094		1.37478	1.58092	1.19516	1.37437		6.3613	6.6796	6.53959	6.9976		0.318297	0.45801	0.178283	0.317997
Fbxo22	211	293	288	298		1.38863	1.03472	1.36493	1.01706		5.35186	5.68017	5.66296	5.69709		0.328314	0.034133	0.311102	0.0169209
Fbxo3	240	339	226	389		1.4125	1.72124	0.941667	1.14749		5.48064	5.826	5.42053	5.96358		0.345361	0.543044	-0.0601039	0.137579
Fbxo30	228	437	368	452		1.91667	1.22826	1.61404	1.03432		5.42935	6.07993	5.90808	6.11368		0.650588	0.205599	0.478737	0.033749
Fbxo31	124	239	157	288		1.92742	1.83439	1.26613	1.20502		4.82028	5.47646	5.05625	5.66296		0.656182	0.606715	0.235964	0.186497
Fbxo33	317	387	274	673		1.22082	2.4562	0.864353	1.73902		5.7589	5.95842	5.61313	6.51175		0.199523	0.898617	-0.145774	0.553321
Fbxo38	541	935	626	943		1.72828	1.50639	1.15712	1.00856		6.29342	6.84055	6.43935	6.84907		0.547127	0.409716	0.145931	0.00851975
Fbxo42	156	304	189	261		1.94872	1.38095	1.21154	0.858553		5.04986	5.71703	5.24175	5.56452		0.667172	0.322773	0.191891	-0.152507
Fbxo6	196	383	251	492		1.95408	1.96016	1.28061	1.2846		5.27811	5.94803	5.52545	6.19848		0.66992	0.673026	0.247338	0.250444
Fbxo7	243	308	195	288		1.26749	1.47692	0.802469	0.935065		5.49306	5.7301	5.273	5.66296		0.237038	0.389961	-0.220062	-0.0671393
Fbxo8	156	235	148	268		1.50641	1.81081	0.948718	1.14043		5.04986	5.45959	4.99721	5.59099		0.40973	0.593775	-0.0526437	0.131401
Fbxo9	288	450	302	609		1.5625	2.01656	1.04861	1.35333		5.66296	6.10925	5.71043	6.41182		0.446287	0.701391	0.0474665	0.302571
Fbxw11	314	492	315	512		1.56688	1.6254	1.00318	1.04065		5.74939	6.19848	5.75257	6.23832		0.449086	0.485752	0.00317965	0.0398459
Fbxw2	502	1113	575	1324		2.21713	2.30261	1.14542	1.18958		6.2186	7.01481	6.35437	7.18841		0.796214	0.834043	0.13577	0.173598
Fbxw5	294	513	302	482		1.7449	1.59603	1.02721	0.939571		5.68358	6.24028	5.71043	6.17794		0.556696	0.467517	0.0268473	-0.0623317
Fbxw7	231	377	268	322		1.63203	1.20149	1.16017	0.854111		5.44242	5.93225	5.59099	5.77455		0.489827	0.183565	0.148569	-0.157694
Fbxw8	170	223	216	342		1.31176	1.58333	1.27059	1.53363		5.1358	5.40717	5.37528	5.83481		0.271373	0.459532	0.23948	0.427639
Fcer1g	1156	2194	1369	1432		1.89792	1.04602	1.18426	0.652689		7.05272	7.69348	7.22184	7.26683		0.640761	0.0449915	0.169115	-0.426654
Fcf1	158	253	168	250		1.60127	1.4881	1.06329	0.988142		5.0626	5.53339	5.12396	5.52146		0.470794	0.397497	0.0613689	-0.0119286
Fcgr1	179	194	196	250		1.0838	1.27551	1.09497	1.28866		5.18739	5.26786	5.27811	5.52146		0.0804724	0.243346	0.0907289	0.253603
Fcgr2b	559	783	520	451		1.40072	0.867308	0.930233	0.57599		6.32615	6.66313	6.25383	6.11147		0.336983	-0.142361	-0.0723207	-0.551665
Fcgr3	773	1272	1381	1512		1.64554	1.09486	1.78655	1.18868		6.65028	7.14835	7.23056	7.32119		0.498067	0.0906254	0.580284	0.172843
Fcgr4	305	938	493	544		3.07541	1.10345	1.61639	0.579957		5.72031	6.84375	6.20051	6.29895		1.12344	0.0984401	0.480197	-0.544801
Fcgrt	632	739	1070	1385		1.1693	1.29439	1.69304	1.87415		6.44889	6.6053	6.97541	7.23346		0.156409	0.258041	0.526525	0.628157
Fcho1	447	562	276	222		1.25727	0.804348	0.61745	0.395018		6.10256	6.3315	5.6204	5.40268		0.228943	-0.217723	-0.482158	-0.928824
Fcho2	847	1703	1093	1944		2.01063	1.77859	1.29044	1.14151		6.7417	7.44015	6.99668	7.5725		0.698446	0.575821	0.254981	0.132356
Fchsd2	500	608	378	483		1.216	1.27778	0.756	0.794408		6.21461	6.41017	5.93489	6.18002		0.195567	0.245122	-0.279714	-0.230158
Fcrla	403	94	312	86		0.233251	0.275641	0.774194	0.914894		5.99894	4.54329	5.743	4.45435		-1.45564	-1.28866	-0.255933	-0.0889475
Fdft1	214	207	213	273		0.96729	1.28169	0.995327	1.31884		5.36598	5.33272	5.36129	5.60947		-0.0332572	0.24818	-0.00468385	0.276753
Fdps	224	174	209	246		0.776786	1.17703	0.933036	1.41379		5.41165	5.15906	5.34233	5.50533		-0.252591	0.162997	-0.0693118	0.346276
Fech	2626	496	1525	1360		0.18888	0.891803	0.580731	2.74194		7.87322	6.20658	7.32975	7.21524		-1.66664	-0.11451	-0.543467	1.00866
Fem1c	467	608	564	625		1.30193	1.10816	1.20771	1.02796		6.14633	6.41017	6.33505	6.43775		0.263846	0.102697	0.188725	0.0275768
Fermt2	768	2367	615	2244		3.08203	3.64878	0.800781	0.948035		6.64379	7.76938	6.42162	7.71602		1.12559	1.29439	-0.222167	-0.0533633
Fermt3	1892	3057	1848	2662		1.61575	1.44048	0.976744	0.870788		7.54539	8.02519	7.52186	7.88683		0.4798	0.364974	-0.0235305	-0.138356
Fes	1285	1835	1507	2343		1.42802	1.55474	1.17276	1.27684		7.15851	7.5148	7.31788	7.75919		0.356286	0.441311	0.159362	0.244388
Fez2	146	400	150	315		2.73973	2.1	1.0274	0.7875		4.98361	5.99146	5.01064	5.75257		1.00786	0.741937	0.0270287	-0.238892
Fgd2	402	67	359	186		0.166667	0.518106	0.893035	2.77612		5.99645	4.20469	5.88332	5.22575		-1.79176	-0.657576	-0.11313	1.02105
Fgd3	350	510	396	365		1.45714	0.921717	1.13143	0.715686		5.85793	6.23441	5.98141	5.8999		0.376478	-0.0815169	0.123481	-0.334513
Fgd4	278	281	328	415		1.01079	1.26524	1.17986	1.47687		5.62762	5.63835	5.79301	6.02828		0.0107336	0.235265	0.165392	0.389924
Fgd5	300	1387	357	1380		4.62333	3.86555	1.19	0.994953		5.70378	7.2349	5.87774	7.22984		1.53112	1.3521	0.173953	-0.00505964
Fgfr1	92	135	313	267		1.46739	0.853035	3.40217	1.97778		4.52179	4.90527	5.7462	5.58725		0.383486	-0.158955	1.22441	0.681974
Fgfr1op2	528	711	412	625		1.34659	1.51699	0.780303	0.879044		6.2691	6.56667	6.02102	6.43775		0.297576	0.416728	-0.248073	-0.128921
Fgfr3	136	1395	179	1710		10.2574	9.55307	1.31618	1.22581		4.91265	7.24065	5.18739	7.44425		2.32799	2.25686	0.274731	0.203599
Fgl2	637	1196	798	1044		1.87755	1.30827	1.25275	0.87291		6.45677	7.08674	6.68211	6.95081		0.629968	0.268706	0.225339	-0.135923
Fgr	1004	1501	1330	1266		1.49502	0.95188	1.3247	0.843438		6.91175	7.31389	7.19293	7.14362		0.40214	-0.0493166	0.281187	-0.170269
Fh1	346	371	428	523		1.07225	1.22196	1.23699	1.4097		5.84644	5.9162	6.05912	6.25958		0.0697633	0.200458	0.212684	0.343379
Fhl1	539	616	298	683		1.14286	2.29195	0.552876	1.10877		6.28972	6.42325	5.69709	6.52649		0.133531	0.829401	-0.592622	0.103248
Fhod1	451	861	555	1095		1.90909	1.97297	1.2306	1.27178		6.11147	6.75809	6.31897	6.99851		0.646627	0.679542	0.207501	0.240415
Fibin	38	585	49	929		15.3947	18.9592	1.28947	1.58803		3.63759	6.37161	3.89182	6.83411		2.73403	2.94229	0.254234	0.462497
Fibp	282	535	304	535		1.89716	1.75987	1.07801	1		5.64191	6.28227	5.71703	6.28227		0.64036	0.565239	0.0751206	0
Fig4	365	512	384	615		1.40274	1.60156	1.05205	1.20117		5.8999	6.23832	5.95064	6.42162		0.338427	0.47098	0.0507452	0.183298
Filip1l	1027	1407	1148	1189		1.37001	1.03571	1.11782	0.84506		6.9344	7.24922	7.04578	7.08087		0.314818	0.0350913	0.111379	-0.168347
Fip1l1	519	676	578	871		1.3025	1.50692	1.11368	1.28846		6.2519	6.51619	6.35957	6.76964		0.264289	0.410068	0.10767	0.253449
Fis1	844	759	724	1196		0.899289	1.65193	0.85782	1.57576		6.73815	6.632	6.58479	7.08674		-0.106151	0.501947	-0.153361	0.454736
Fkbp15	678	1346	839	1341		1.98525	1.59833	1.23746	0.996285		6.51915	7.20489	6.73221	7.20117		0.685745	0.46896	0.213063	-0.00372163
Fkbp1a	515	1184	553	1333		2.29903	2.41049	1.07379	1.12584		6.24417	7.07665	6.31536	7.19519		0.832487	0.879829	0.0711911	0.118534
Fkbp2	262	339	261	365		1.29389	1.39847	0.996183	1.0767		5.56834	5.826	5.56452	5.8999		0.257656	0.335377	-0.0038241	0.0738972
Fkbp3	248	296	202	373		1.19355	1.84653	0.814516	1.26014		5.51343	5.69036	5.30827	5.92158		0.176931	0.613311	-0.205161	0.231219
Fkbp4	717	812	795	951		1.1325	1.19623	1.10879	1.17118		6.57508	6.6995	6.67834	6.85751		0.124424	0.179172	0.103266	0.158014
Fkbp5	192	1515	337	1611		7.89062	4.78042	1.75521	1.06337		5.2575	7.32317	5.82008	7.38461		2.06568	1.56453	0.562588	0.0614397
[truncated: 4,440 more rows]
